# Supplementary material for: Dynamic Performance Evaluation of Optical and Capacitive Sensors for Atmospheric Water Vapor Monitoring
Source: Sensors (Basel). 2026 Jun 26;26(13):4064. doi: 10.3390/s26134064 (PMC13364000; doi:10.3390/s26134064)
Supplement: Supplementary file 1 [file sensors-26-04064-s001.zip]

Archive with 1 entries (1 files):
- Excel S1-Vaisala_Licor_12_03.xlsx
