# Supplementary material for: Dynamic Performance Evaluation of Optical and Capacitive Sensors for Atmospheric Water Vapor Monitoring
Source: Sensors (Basel). 2026 Jun 26;26(13):4064. doi: 10.3390/s26134064 (PMC13364000; doi:10.3390/s26134064)
Supplement: Supplementary file 1 [file sensors-26-04064-s001.zip › Excel S1-Vaisala_Licor_12_03.xlsx]

## Sheet: Insight_export_2026-03-12_16284
		Molar weight H2O	R (gas constant) (J*mol^-1/K^-1)	Atmospheric Pressure	Atmospheric Pressure (Pa)
		18.0154	8.3145	1013.25	101325
										For error Vaisala RMS
Time	Temperature (°C)	Absolute humidity (g/m³)	Temperature (K)	Time in number Vaisala	Vaisala ppm	H2O ppm Licor	CO2 ppm Licor	date licor	time licor	Time in number Licor	Average Licor	Error Licor	Error Vaisala	H2O licor 2s before	Average Licor 2
2026-03-12 15:50:00	25.08	10.25	298.23	46093.7	13923.6	12796.5	829.234	2026-03-12	15:50:00	46093.7	12982.4	45	364	12796.5	12796.5
2026-03-12 15:50:05	25.08	10.22	298.23	46093.7	13882.8	12796.5	829.234	2026-03-12	15:50:01	46093.7	13382	45	364	12796.5	13310.4
2026-03-12 15:50:10	25.08	10.22	298.23	46093.7	13882.8	12796.5	829.234	2026-03-12	15:50:02	46093.7	13320.9	45	364	12796.5	13385.9
2026-03-12 15:50:15	25.09	10.22	298.24	46093.7	13883.3	13423.9	829.234	2026-03-12	15:50:03	46093.7	13346.7	45	364	12796.5	13385.7
2026-03-12 15:50:20	25.09	10.22	298.24	46093.7	13883.3	13098.8	829.234	2026-03-12	15:50:04	46093.7	13343.3	45	364	12796.5	13283.9
2026-03-12 15:50:25	25.09	10.22	298.24	46093.7	13883.3	13092.4	841.06	2026-03-12	15:50:05	46093.7	13639.4	45	364	13423.9	13495.1
2026-03-12 15:50:30	25.09	10.24	298.24	46093.7	13910.5	13720.3	897.17	2026-03-12	15:50:06	46093.7	13483.1	45	364	13098.8	13545
2026-03-12 15:50:35	25.09	10.3	298.24	46093.7	13992	13216.7	905.424	2026-03-12	15:50:07	46093.7	13383.6	45	364	13092.4	13426.9
2026-03-12 15:50:40	25.1	10.3	298.25	46093.7	13992.4	13127.8	859.681	2026-03-12	15:50:08	46093.7	13408.6	45	364	13720.3	13498.5
2026-03-12 15:50:45	25.1	10.3	298.25	46093.7	13992.4	13752.6	902.871	2026-03-12	15:50:09	46093.7	13197.6	45	364	13216.7	13199.3
2026-03-12 15:50:50	25.1	10.3	298.25	46093.7	13992.4	13189.2	915.204	2026-03-12	15:50:10	46093.7	13198.5	45	364	13127.8	13198.2
2026-03-12 15:50:55	25.1	10.3	298.25	46093.7	13992.4	13131.6	861.491	2026-03-12	15:50:11	46093.7	13172.3	45	364	13752.6	13187.8
2026-03-12 15:51:00	25.11	10.29	298.26	46093.7	13979.3	13728.3	903.062	2026-03-12	15:50:12	46093.7	13145.1	45	364	13189.2	13154.4
2026-03-12 15:51:05	25.11	10.27	298.26	46093.7	13952.1	13127.7	905.874	2026-03-12	15:50:13	46093.7	13131.4	45	364	13131.6	13130.8
2026-03-12 15:51:10	25.11	10.27	298.26	46093.7	13952.1	13427.7	854.421	2026-03-12	15:50:14	46093.7	13211.8	45	364	13728.3	13180.2
2026-03-12 15:51:15	25.11	10.27	298.26	46093.7	13952.1	13477.5	905.986	2026-03-12	15:50:15	46093.7	13285.8	45	364	13127.7	13212.6
2026-03-12 15:51:20	25.11	10.37	298.26	46093.7	14088	13132.6	883.33	2026-03-12	15:50:16	46093.7	13306.5	45	364	13427.7	13371.6
2026-03-12 15:51:25	25.11	10.38	298.26	46093.7	14101.6	13762.9	880.541	2026-03-12	15:50:17	46093.7	13168	45	364	13477.5	13204.3
2026-03-12 15:51:30	25.12	10.33	298.27	46093.7	14034.1	13232.3	916.25	2026-03-12	15:50:18	46093.7	13126.5	45	364	13132.6	13136.1
2026-03-12 15:51:35	25.12	10.29	298.27	46093.7	13979.8	13128.2	868.133	2026-03-12	15:50:19	46093.7	13120.8	45	364	13762.9	13122.2
2026-03-12 15:51:40	25.12	10.26	298.27	46093.7	13939	13751.7	907.667	2026-03-12	15:50:20	46093.7	13132.8	45	364	13232.3	13114.8
2026-03-12 15:51:45	25.12	10.24	298.27	46093.7	13911.9	13184.5	917.683	2026-03-12	15:50:21	46093.7	13209.3	45	364	13128.2	13191.4
2026-03-12 15:51:50	25.12	10.23	298.27	46093.7	13898.3	13122.7	862.717	2026-03-12	15:50:22	46093.7	13211.6	45	364	13751.7	13211.1
2026-03-12 15:51:55	25.13	10.23	298.28	46093.7	13898.7	13417.7	906.31	2026-03-12	15:50:23	46093.7	13213	45	364	13184.5	13208.4
2026-03-12 15:52:00	25.13	10.22	298.28	46093.7	13885.2	13240.2	912.079	2026-03-12	15:50:24	46093.7	13249.2	45	364	13122.7	13236.9
2026-03-12 15:52:05	25.13	10.23	298.28	46093.7	13898.7	13840.3	880.542	2026-03-12	15:50:25	46093.7	13357.7	45	364	13417.7	13292
2026-03-12 15:52:10	25.13	10.28	298.28	46093.7	13966.7	13814.2	910.98	2026-03-12	15:50:26	46093.7	13386.8	45	364	13240.2	13403.9
2026-03-12 15:52:15	25.13	10.35	298.28	46093.7	14061.8	13163.5	861.692	2026-03-12	15:50:27	46093.7	13653.2	45	364	13840.3	13519.7
2026-03-12 15:52:20	25.14	10.47	298.29	46093.7	14225.3	13797.5	861.744	2026-03-12	15:50:28	46093.7	13538.8	45	364	13814.2	13634.5
2026-03-12 15:52:25	25.14	10.47	298.29	46093.7	14225.3	13581.6	914.915	2026-03-12	15:50:29	46093.7	13355.8	45	364	13163.5	13410.3
2026-03-12 15:52:30	25.14	10.42	298.29	46093.7	14157.4	13279.6	870.713	2026-03-12	15:50:30	46093.7	13272.9	45	364	13797.5	13306.8
2026-03-12 15:52:35	25.14	10.38	298.29	46093.7	14103	13313.5	903.979	2026-03-12	15:50:31	46093.7	13216.3	45	364	13581.6	13234.5
2026-03-12 15:52:40	25.14	10.35	298.29	46093.7	14062.2	13753	958.449	2026-03-12	15:50:32	46093.7	13150.7	45	364	13279.6	13177.5
2026-03-12 15:52:45	25.14	10.33	298.29	46093.7	14035.1	13339.4	967.512	2026-03-12	15:50:33	46093.7	13104.9	45	364	13313.5	13123.6
2026-03-12 15:52:50	25.14	10.32	298.29	46093.7	14021.5	13730.1	928.223	2026-03-12	15:50:34	46093.7	13092.7	45	364	13753	13077.7
2026-03-12 15:52:55	25.14	10.32	298.29	46093.7	14021.5	13282.5	949.434	2026-03-12	15:50:35	46093.7	13146.8	45	364	13339.4	13140.9
2026-03-12 15:53:00	25.14	10.32	298.29	46093.7	14021.5	13237.9	908.608	2026-03-12	15:50:36	46093.7	13179.5	45	364	13730.1	13163.3
2026-03-12 15:53:05	25.14	10.34	298.29	46093.7	14048.7	13544.6	933.769	2026-03-12	15:50:37	46093.7	13115.2	45	364	13282.5	13148.4
2026-03-12 15:53:10	25.15	10.34	298.3	46093.7	14049.1	13251.8	929.133	2026-03-12	15:50:38	46093.7	13071.1	45	364	13237.9	13084.1
2026-03-12 15:53:15	25.15	10.32	298.3	46093.7	14022	13601.4	900.271	2026-03-12	15:50:39	46093.7	13080.1	45	364	13544.6	13069.6
2026-03-12 15:53:20	25.15	10.32	298.3	46093.7	14022	13847.8	917.627	2026-03-12	15:50:40	46093.7	13190.4	45	364	13251.8	13114.6
2026-03-12 15:53:25	25.15	10.38	298.3	46093.7	14103.5	13580.4	892.796	2026-03-12	15:50:41	46093.7	13641	45	364	13601.4	13362
2026-03-12 15:53:30	25.15	10.72	298.3	46093.7	14565.4	13211.2	874.472	2026-03-12	15:50:42	46093.7	13895.8	45	364	13847.8	13996.6
2026-03-12 15:53:35	25.15	10.77	298.3	46093.7	14633.4	13201.9	898.751	2026-03-12	15:50:43	46093.7	13479.8	45	364	13580.4	13613.3
2026-03-12 15:53:40	25.15	10.67	298.3	46093.7	14497.5	13201.7	932.71	2026-03-12	15:50:44	46093.7	13290.3	45	364	13211.2	13342.8
2026-03-12 15:53:45	25.15	10.56	298.3	46093.7	14348	13198.7	934.827	2026-03-12	15:50:45	46093.7	13282.6	45	364	13201.9	13260.7
2026-03-12 15:53:50	25.15	10.54	298.3	46093.7	14320.9	13197.1	932.475	2026-03-12	15:50:46	46093.7	13679.2	45	364	13201.7	13447.9
2026-03-12 15:53:55	25.15	10.81	298.3	46093.7	14687.7	13197	928.3	2026-03-12	15:50:47	46093.7	14044.7	45	364	13198.7	13999.5
2026-03-12 15:54:00	25.15	10.95	298.3	46093.7	14877.9	13198.8	919.918	2026-03-12	15:50:48	46093.7	14011.1	45	364	13197.1	14044.7
2026-03-12 15:54:05	25.15	10.97	298.3	46093.7	14905.1	13196.5	913.318	2026-03-12	15:50:49	46093.7	13961.4	45	364	13197	13928.4
2026-03-12 15:54:10	25.15	10.99	298.3	46093.7	14932.3	13198.1	907.556	2026-03-12	15:50:50	46093.7	12416.8	45	364	13198.8	13752.1
2026-03-12 15:54:15	25.15	9.26	298.3	46093.7	12581.7	13199.8	907.414	2026-03-12	15:50:51	46093.7	8103.64	45	364	13196.5	9486.45
2026-03-12 15:54:20	25.15	7.17	298.3	46093.7	9742	13197.6	910.183	2026-03-12	15:50:52	46093.7	6141.67	45	303	13198.1	6684.1
2026-03-12 15:54:25	25.15	5.8	298.3	46093.7	7880.56	13201.2	911.801	2026-03-12	15:50:53	46093.7	5513.12	45	303	13199.8	5694.22
2026-03-12 15:54:30	25.15	4.98	298.3	46093.7	6766.41	13196	912.406	2026-03-12	15:50:54	46093.7	5227.85	45	303	13197.6	5321.36
2026-03-12 15:54:35	25.15	4.5	298.3	46093.7	6114.22	13189.8	914.2	2026-03-12	15:50:55	46093.7	5055.82	45	303	13201.2	5117.04
2026-03-12 15:54:40	25.15	4.25	298.3	46093.7	5774.55	13180.1	917.429	2026-03-12	15:50:56	46093.7	4938.17	45	303	13196	4979.96
2026-03-12 15:54:45	25.15	4.05	298.3	46093.7	5502.8	13171.7	919.611	2026-03-12	15:50:57	46093.7	4855.33	45	303	13189.8	4885.51
2026-03-12 15:54:50	25.15	3.92	298.3	46093.7	5326.17	13161.5	921.553	2026-03-12	15:50:58	46093.7	4791.97	45	303	13180.1	4815.62
2026-03-12 15:54:55	25.15	3.84	298.3	46093.7	5217.47	13158.2	923.439	2026-03-12	15:50:59	46093.7	4742.46	45	303	13171.7	4760.72
2026-03-12 15:55:00	25.15	3.78	298.3	46093.7	5135.95	13155.5	924.731	2026-03-12	15:51:00	46093.7	4703.96	45	303	13161.5	4718.48
2026-03-12 15:55:05	25.15	3.74	298.3	46093.7	5081.6	13150.9	925.055	2026-03-12	15:51:01	46093.7	4672.87	45	303	13158.2	4684.28
2026-03-12 15:55:10	25.15	3.71	298.3	46093.7	5040.84	13145.9	924.709	2026-03-12	15:51:02	46093.7	4647.59	45	303	13155.5	4657.13
2026-03-12 15:55:15	25.16	3.69	298.31	46093.7	5013.83	13138.6	923.483	2026-03-12	15:51:03	46093.7	4629.43	45	303	13150.9	4635.39
2026-03-12 15:55:20	25.16	3.68	298.31	46093.7	5000.24	13134.6	921.476	2026-03-12	15:51:04	46093.7	6084.51	45	303	13145.9	4859.64
2026-03-12 15:55:25	25.16	5.28	298.31	46093.7	7174.26	13131.7	920.382	2026-03-12	15:51:05	46093.7	10532	45	303	13138.6	9087.75
2026-03-12 15:55:30	25.16	7.25	298.31	46093.7	9851.03	13126.9	920.266	2026-03-12	15:51:06	46093.7	12030.4	45	303	13134.6	11658.2
2026-03-12 15:55:35	25.17	8.37	298.32	46093.7	11373.2	13122.3	920.083	2026-03-12	15:51:07	46093.7	12491.5	45	303	13131.7	12352.3
2026-03-12 15:55:40	25.17	9.24	298.32	46093.7	12555.4	13124.8	918.879	2026-03-12	15:51:08	46093.7	12710.1	45	303	13126.9	12636.6
2026-03-12 15:55:45	25.17	9.71	298.32	46093.7	13194	13151.4	917.312	2026-03-12	15:51:09	46093.7	12839.9	45	364	13122.3	12796.3
2026-03-12 15:55:50	25.17	9.97	298.32	46093.7	13547.3	13184.3	913.501	2026-03-12	15:51:10	46093.7	12932.9	45	364	13124.8	12902.7
2026-03-12 15:55:55	25.17	10.12	298.32	46093.7	13751.1	13212.2	905.07	2026-03-12	15:51:11	46093.7	12950.1	45	364	13151.4	12948.6
2026-03-12 15:56:00	25.18	10.18	298.33	46093.7	13833.1	13228.2	897.725	2026-03-12	15:51:12	46093.7	12967.5	45	364	13184.3	12959.1
2026-03-12 15:56:05	25.18	10.22	298.33	46093.7	13887.5	13230.9	892.651	2026-03-12	15:51:13	46093.7	12989	45	364	13212.2	12978.3
2026-03-12 15:56:10	25.18	10.24	298.33	46093.7	13914.7	13203.5	890.299	2026-03-12	15:51:14	46093.7	13013.7	45	364	13228.2	13004.1
2026-03-12 15:56:15	25.18	10.26	298.33	46093.7	13941.8	13178.9	893.232	2026-03-12	15:51:15	46093.7	13032.1	45	364	13230.9	13024.8
2026-03-12 15:56:20	25.18	10.27	298.33	46093.7	13955.4	13175.2	898.648	2026-03-12	15:51:16	46093.7	13048.7	45	364	13203.5	13044.3
2026-03-12 15:56:25	25.18	10.28	298.33	46093.7	13969	13274.4	910.197	2026-03-12	15:51:17	46093.7	13062.9	45	364	13178.9	13055.7
2026-03-12 15:56:30	25.18	10.29	298.33	46093.7	13982.6	13382	1015.11	2026-03-12	15:51:18	46093.7	13078.9	45	364	13175.2	13072.3
2026-03-12 15:56:35	25.18	10.3	298.33	46093.7	13996.2	13418.4	1137.29	2026-03-12	15:51:19	46093.7	13090.5	45	364	13274.4	13087.3
2026-03-12 15:56:40	25.19	10.31	298.34	46093.7	14010.2	13403.9	1190.95	2026-03-12	15:51:20	46093.7	13106.4	45	364	13382	13098.5
2026-03-12 15:56:45	25.19	10.32	298.34	46093.7	14023.8	13352.3	1164.97	2026-03-12	15:51:21	46093.7	13118.2	45	364	13418.4	13115.3
2026-03-12 15:56:50	25.19	10.32	298.34	46093.7	14023.8	13301.2	1112.73	2026-03-12	15:51:22	46093.7	13129.2	45	364	13403.9	13124.3
2026-03-12 15:56:55	25.19	10.33	298.34	46093.7	14037.4	13254.8	1062.99	2026-03-12	15:51:23	46093.7	13137.6	45	364	13352.3	13134.9
2026-03-12 15:57:00	25.19	10.34	298.34	46093.7	14051	13220.2	1025.03	2026-03-12	15:51:24	46093.7	13137	45	364	13301.2	13138.5
2026-03-12 15:57:05	25.19	10.34	298.34	46093.7	14051	13197.2	999.333	2026-03-12	15:51:25	46093.7	13127.9	45	364	13254.8	13131.6
2026-03-12 15:57:10	25.19	10.34	298.34	46093.7	14051	13180.6	981.786	2026-03-12	15:51:26	46093.7	13135.5	45	364	13220.2	13124.8
2026-03-12 15:57:15	25.2	10.34	298.35	46093.7	14051.5	13168.9	969.715	2026-03-12	15:51:27	46093.7	13190.9	45	364	13197.2	13166.9
2026-03-12 15:57:20	25.2	10.36	298.35	46093.7	14078.7	13151.5	961.744	2026-03-12	15:51:28	46093.7	13200.7	45	364	13180.6	13210.6
2026-03-12 15:57:25	25.2	10.37	298.35	46093.7	14092.3	13141.7	954.908	2026-03-12	15:51:29	46093.7	13166.4	45	364	13168.9	13177.2
2026-03-12 15:57:30	25.2	10.37	298.35	46093.7	14092.3	13133.3	949.063	2026-03-12	15:51:30	46093.7	13158.9	45	364	13151.5	13159.1
2026-03-12 15:57:35	25.2	10.36	298.35	46093.7	14078.7	13127.4	944.211	2026-03-12	15:51:31	46093.7	13155.2	45	364	13141.7	13158.2
2026-03-12 15:57:40	25.2	10.36	298.35	46093.7	14078.7	13126.8	939.633	2026-03-12	15:51:32	46093.7	13126.8	45	364	13133.3	13143.4
2026-03-12 15:57:45	25.2	10.35	298.35	46093.7	14065.1	13123.5	936.57	2026-03-12	15:51:33	46093.7	13206	45	364	13127.4	13164.3
2026-03-12 15:57:50	25.2	10.36	298.35	46093.7	14078.7	13121.6	936.436	2026-03-12	15:51:34	46093.7	13187.4	45	364	13126.8	13203.4
2026-03-12 15:57:55	25.2	10.36	298.35	46093.7	14078.7	13123.4	937.201	2026-03-12	15:51:35	46093.7	13157.2	45	364	13123.5	13165.7
2026-03-12 15:58:00	25.2	10.36	298.35	46093.7	14078.7	13120.7	937.975	2026-03-12	15:51:36	46093.7	13141.5	45	364	13121.6	13147.5
2026-03-12 15:58:05	25.21	10.35	298.36	46093.7	14065.5	13121.8	938.532	2026-03-12	15:51:37	46093.7	13228.5	45	364	13123.4	13160.5
2026-03-12 15:58:10	25.21	10.36	298.36	46093.7	14079.1	13120	937.052	2026-03-12	15:51:38	46093.7	11872.3	45	364	13120.7	13135
2026-03-12 15:58:15	25.21	8.51	298.36	46093.7	11565	13117.8	934.665	2026-03-12	15:51:39	46093.7	7386.79	45	303	13121.8	8787.34
2026-03-12 15:58:20	25.21	6.61	298.36	46093.7	8982.92	13113.5	932.981	2026-03-12	15:51:40	46093.7	5904.39	45	303	13120	6288.72
2026-03-12 15:58:25	25.21	5.63	298.36	46093.7	7651.11	13113.9	932.177	2026-03-12	15:51:41	46093.7	5405.43	45	303	13117.8	5557.02
2026-03-12 15:58:30	25.21	4.86	298.36	46093.7	6604.69	13108.9	930.29	2026-03-12	15:51:42	46093.7	5158.09	45	303	13113.5	5241.4
2026-03-12 15:58:35	25.21	4.41	298.36	46093.7	5993.15	13107.6	928.45	2026-03-12	15:51:43	46093.7	5005.65	45	303	13113.9	5059.06
2026-03-12 15:58:40	25.21	4.14	298.36	46093.7	5626.22	13220	926.445	2026-03-12	15:51:44	46093.7	4903.57	45	303	13108.9	4940.76
2026-03-12 15:58:45	25.21	3.98	298.36	46093.7	5408.78	13210.9	925.112	2026-03-12	15:51:45	46093.7	4825.93	45	303	13107.6	4853.37
2026-03-12 15:58:50	25.21	3.87	298.36	46093.7	5259.29	13210.2	884.686	2026-03-12	15:51:46	46093.7	4769.29	45	303	13220	4790.83
2026-03-12 15:58:55	25.21	3.81	298.36	46093.7	5177.75	13208.4	884.277	2026-03-12	15:51:47	46093.7	4723.98	45	303	13210.9	4740.12
2026-03-12 15:59:00	25.21	3.76	298.36	46093.7	5109.8	13207	884.125	2026-03-12	15:51:48	46093.7	4689.77	45	303	13210.2	4702.96
2026-03-12 15:59:05	25.22	3.72	298.37	46093.7	5055.61	13209.9	883.419	2026-03-12	15:51:49	46093.7	4660.77	45	303	13208.4	4672.25
2026-03-12 15:59:10	25.22	3.7	298.37	46093.7	5028.43	13214.3	882.408	2026-03-12	15:51:50	46093.7	4635.84	45	303	13207	4645.35
2026-03-12 15:59:15	25.22	3.68	298.37	46093.7	5001.25	13213.9	880.442	2026-03-12	15:51:51	46093.7	4615.51	45	303	13209.9	4622.57
2026-03-12 15:59:20	25.22	3.66	298.37	46093.7	4974.07	13210.3	879.053	2026-03-12	15:51:52	46093.7	4599.41	45	303	13214.3	4605.74
2026-03-12 15:59:25	25.22	3.64	298.37	46093.7	4946.89	13206.9	878.545	2026-03-12	15:51:53	46093.7	4584.87	45	303	13213.9	4590.44
2026-03-12 15:59:30	25.22	3.63	298.37	46093.7	4933.3	13212.6	878.649	2026-03-12	15:51:54	46093.7	4571.82	45	303	13210.3	4576.95
2026-03-12 15:59:35	25.22	3.63	298.37	46093.7	4933.3	13215.3	878.088	2026-03-12	15:51:55	46093.7	4558.61	45	303	13206.9	4563.7
2026-03-12 15:59:40	25.22	3.62	298.37	46093.7	4919.71	13202.6	877.52	2026-03-12	15:51:56	46093.7	4546.81	45	303	13212.6	4551.22
2026-03-12 15:59:45	25.22	3.61	298.37	46093.7	4906.12	13204.7	875.972	2026-03-12	15:51:57	46093.7	4538.25	45	303	13215.3	4541.57
2026-03-12 15:59:50	25.22	3.61	298.37	46093.7	4906.12	13220.5	869.769	2026-03-12	15:51:58	46093.7	4531.48	45	303	13202.6	4534.1
2026-03-12 15:59:55	25.22	3.6	298.37	46093.7	4892.53	13221.7	862.89	2026-03-12	15:51:59	46093.7	4524.2	45	303	13204.7	4527.19
2026-03-12 16:00:00	25.22	3.6	298.37	46093.7	4892.53	13247.3	861.855	2026-03-12	15:52:00	46093.7	4518.23	45	303	13220.5	4520.43
2026-03-12 16:00:05	25.22	3.6	298.37	46093.7	4892.53	13243.4	866.332	2026-03-12	15:52:01	46093.7	4512.39	45	303	13221.7	4514.58
2026-03-12 16:00:10	25.22	3.59	298.37	46093.7	4878.94	13251.3	873.884	2026-03-12	15:52:02	46093.7	4507.08	45	303	13247.3	4508.92
2026-03-12 16:00:15	25.22	3.59	298.37	46093.7	4878.94	13251.6	879.38	2026-03-12	15:52:03	46093.7	4501.92	45	303	13243.4	4504.04
2026-03-12 16:00:20	25.22	3.59	298.37	46093.7	4878.94	13252.3	884.281	2026-03-12	15:52:04	46093.7	4498.11	45	303	13251.3	4500.03
2026-03-12 16:00:25	25.22	3.58	298.37	46093.7	4865.35	13271	888.184	2026-03-12	15:52:05	46093.7	4493.18	45	303	13251.6	4494.56
2026-03-12 16:00:30	25.22	3.58	298.37	46093.7	4865.35	13301.3	890.956	2026-03-12	15:52:06	46093.7	4487.72	45	303	13252.3	4490.09
2026-03-12 16:00:35	25.21	3.58	298.36	46093.7	4865.18	13384	892.813	2026-03-12	15:52:07	46093.7	4484.87	45	303	13271	4485.7
2026-03-12 16:00:40	25.21	3.58	298.36	46093.7	4865.18	13418.3	893.906	2026-03-12	15:52:08	46093.7	4481.75	45	303	13301.3	4483.29
2026-03-12 16:00:45	25.21	3.58	298.36	46093.7	4865.18	13414	895.247	2026-03-12	15:52:09	46093.7	4477.72	45	303	13384	4479.67
2026-03-12 16:00:50	25.21	3.57	298.36	46093.7	4851.59	13396.2	895.467	2026-03-12	15:52:10	46093.7	4473.8	45	303	13418.3	4475.16
2026-03-12 16:00:55	25.2	3.57	298.35	46093.7	4851.43	13398.6	895.888	2026-03-12	15:52:11	46093.7	4471.66	45	303	13414	4472.5
2026-03-12 16:01:00	25.2	3.57	298.35	46093.7	4851.43	13392.5	899.545	2026-03-12	15:52:12	46093.7	4468.48	45	303	13396.2	4469.86
2026-03-12 16:01:05	25.2	3.57	298.35	46093.7	4851.43	13371.6	906.639	2026-03-12	15:52:13	46093.7	4464.95	45	303	13398.6	4466.08
2026-03-12 16:01:10	25.2	3.57	298.35	46093.7	4851.43	13375.1	913.008	2026-03-12	15:52:14	46093.7	4461.15	45	303	13392.5	4462.74
2026-03-12 16:01:15	25.2	3.57	298.35	46093.7	4851.43	13491	917.122	2026-03-12	15:52:15	46093.7	4458.73	45	303	13371.6	4458.84
2026-03-12 16:01:20	25.19	3.57	298.34	46093.7	4851.27	13638.4	919.584	2026-03-12	15:52:16	46093.7	4457.24	45	303	13375.1	4458.61
2026-03-12 16:01:25	25.19	3.57	298.34	46093.7	4851.27	13722.3	927.289	2026-03-12	15:52:17	46093.7	4454.37	45	303	13491	4455.49
2026-03-12 16:01:30	25.19	3.56	298.34	46093.7	4837.68	13731.2	944.517	2026-03-12	15:52:18	46093.7	4453.44	45	303	13638.4	4453.83
2026-03-12 16:01:35	25.19	3.56	298.34	46093.7	4837.68	13683	959.226	2026-03-12	15:52:19	46093.7	4450.41	45	303	13722.3	4451.58
2026-03-12 16:01:40	25.18	3.56	298.33	46093.7	4837.52	13630.4	964.026	2026-03-12	15:52:20	46093.7	4447.49	45	303	13731.2	4448.84
2026-03-12 16:01:45	25.18	3.56	298.33	46093.7	4837.52	13592.6	957.643	2026-03-12	15:52:21	46093.7	4445.38	45	303	13683	4445.93
2026-03-12 16:01:50	25.18	3.56	298.33	46093.7	4837.52	13535.5	948.837	2026-03-12	15:52:22	46093.7	4443.12	45	303	13630.4	4444.41
2026-03-12 16:01:55	25.17	3.56	298.32	46093.7	4837.36	13498	940.797	2026-03-12	15:52:23	46093.7	4439.83	45	303	13592.6	4441.05
2026-03-12 16:02:00	25.17	3.56	298.32	46093.7	4837.36	13437.6	935.531	2026-03-12	15:52:24	46093.7	4438.04	45	303	13535.5	4438
2026-03-12 16:02:05	25.17	3.56	298.32	46093.7	4837.36	13399.1	928.637	2026-03-12	15:52:25	46093.7	4435.29	45	303	13498	4437.09
2026-03-12 16:02:10	25.17	3.55	298.32	46093.7	4823.77	13372.4	923.124	2026-03-12	15:52:26	46093.7	4433.33	45	303	13437.6	4433.84
2026-03-12 16:02:15	25.16	3.55	298.31	46093.7	4823.61	13344.4	920.228	2026-03-12	15:52:27	46093.7	4430.59	45	303	13399.1	4431.58
2026-03-12 16:02:20	25.15	3.55	298.3	46093.7	4823.44	13338.6	919.55	2026-03-12	15:52:28	46093.7	4430.46	45	303	13372.4	4430.42
2026-03-12 16:02:25	25.15	3.55	298.3	46093.7	4823.44	13324.4	921.235	2026-03-12	15:52:29	46093.7	4427.25	45	303	13344.4	4428.96
2026-03-12 16:02:30	25.15	3.55	298.3	46093.7	4823.44	13304.7	924.03	2026-03-12	15:52:30	46093.7	4426.67	45	303	13338.6	4426.23
2026-03-12 16:02:35	25.14	3.55	298.29	46093.7	4823.28	13295.1	923.948	2026-03-12	15:52:31	46093.7	4425.52	45	303	13324.4	4426.43
2026-03-12 16:02:40	25.14	3.55	298.29	46093.7	4823.28	13271.2	923.098	2026-03-12	15:52:32	46093.7	4423.95	45	303	13304.7	4424.83
2026-03-12 16:02:45	25.14	3.55	298.29	46093.7	4823.28	13255.5	922.433	2026-03-12	15:52:33	46093.7	4423.53	45	303	13295.1	4422.84
2026-03-12 16:02:50	25.13	3.54	298.28	46093.7	4809.53	13238.1	921.045	2026-03-12	15:52:34	46093.7	4426.56	45	303	13271.2	4425.46
2026-03-12 16:02:55	25.12	3.54	298.27	46093.7	4809.37	13235.7	919.785	2026-03-12	15:52:35	46093.7	4427.81	45	303	13255.5	4427.2
2026-03-12 16:03:00	25.11	3.54	298.26	46093.7	4809.21	13226.5	918.717	2026-03-12	15:52:36	46093.7	4426.22	45	303	13238.1	4427.45
2026-03-12 16:03:05	25.11	3.54	298.26	46093.7	4809.21	13216.7	917.881	2026-03-12	15:52:37	46093.7	4425.9	45	303	13235.7	4425.17
2026-03-12 16:03:10	25.11	3.59	298.26	46093.7	4877.14	13205.5	917.317	2026-03-12	15:52:38	46093.7	5816.88	45	303	13226.5	4660.56
2026-03-12 16:03:15	25.11	5.16	298.26	46093.7	7010.04	13197.2	917.868	2026-03-12	15:52:39	46093.7	10130	45	303	13216.7	8703.64
2026-03-12 16:03:20	25.1	7.06	298.25	46093.7	9590.93	13166.5	917.96	2026-03-12	15:52:40	46093.7	11625.7	45	303	13205.5	11244.1
2026-03-12 16:03:25	25.1	8.14	298.25	46093.7	11058.1	13159.3	917.201	2026-03-12	15:52:41	46093.7	12138.2	45	303	13197.2	11972.5
2026-03-12 16:03:30	25.1	9.04	298.25	46093.7	12280.7	13159	914.789	2026-03-12	15:52:42	46093.7	12496.5	45	303	13166.5	12365
2026-03-12 16:03:35	25.09	9.59	298.24	46093.7	13027.5	13142.6	913.76	2026-03-12	15:52:43	46093.7	12737.1	45	364	13159.3	12647.2
2026-03-12 16:03:40	25.09	9.92	298.24	46093.7	13475.8	13126.1	914.457	2026-03-12	15:52:44	46093.7	12847.8	45	364	13159	12831.2
2026-03-12 16:03:45	25.09	10.09	298.24	46093.7	13706.7	13120.6	915.237	2026-03-12	15:52:45	46093.7	12880.2	45	364	13142.6	12860.9
2026-03-12 16:03:50	25.09	10.18	298.24	46093.7	13829	13118.2	915.578	2026-03-12	15:52:46	46093.7	12934.3	45	364	13126.1	12914.1
2026-03-12 16:03:55	25.09	10.24	298.24	46093.7	13910.5	13110.5	918.751	2026-03-12	15:52:47	46093.7	12965.1	45	364	13120.6	12954.2
2026-03-12 16:04:00	25.08	10.27	298.23	46093.7	13950.7	13096.4	928.297	2026-03-12	15:52:48	46093.7	12929.3	45	364	13118.2	12957.7
2026-03-12 16:04:05	25.08	10.27	298.23	46093.7	13950.7	13078.5	933.102	2026-03-12	15:52:49	46093.7	12894	45	364	13110.5	12892.8
2026-03-12 16:04:10	25.08	10.26	298.23	46093.7	13937.2	13080.3	931.251	2026-03-12	15:52:50	46093.7	12926.1	45	364	13096.4	12916.4
2026-03-12 16:04:15	25.07	10.26	298.22	46093.7	13936.7	13063.2	928.354	2026-03-12	15:52:51	46093.7	12954.3	45	364	13078.5	12938.8
2026-03-12 16:04:20	25.07	10.26	298.22	46093.7	13936.7	13070.2	923.389	2026-03-12	15:52:52	46093.7	13040.4	45	364	13080.3	13004
2026-03-12 16:04:25	25.07	10.3	298.22	46093.7	13991	13108.6	919.241	2026-03-12	15:52:53	46093.7	13049.6	45	364	13063.2	13059.6
2026-03-12 16:04:30	25.06	10.31	298.21	46093.7	14004.1	13141.2	919.319	2026-03-12	15:52:54	46093.7	13000.9	45	364	13070.2	13018.5
2026-03-12 16:04:35	25.06	10.3	298.21	46093.7	13990.6	13157.3	921.34	2026-03-12	15:52:55	46093.7	12978.3	45	364	13108.6	12985.3
2026-03-12 16:04:40	25.05	10.29	298.2	46093.7	13976.5	13154.3	925.284	2026-03-12	15:52:56	46093.7	12972.4	45	364	13141.2	12972.2
2026-03-12 16:04:45	25.05	10.28	298.2	46093.7	13962.9	13142.9	925.177	2026-03-12	15:52:57	46093.7	12978.4	45	364	13157.3	12977.1
2026-03-12 16:04:50	25.05	10.27	298.2	46093.7	13949.3	13133.2	923.189	2026-03-12	15:52:58	46093.7	12967.7	45	364	13154.3	12971.7
2026-03-12 16:04:55	25.04	10.27	298.19	46093.7	13948.9	13146.3	920.371	2026-03-12	15:52:59	46093.7	12965.9	45	364	13142.9	12967
2026-03-12 16:05:00	25.04	10.26	298.19	46093.7	13935.3	13169.6	922.354	2026-03-12	15:53:00	46093.7	12962.1	45	364	13133.2	12964.7
2026-03-12 16:05:05	25.03	10.25	298.18	46093.7	13921.2	13170.9	933.21	2026-03-12	15:53:01	46093.7	12960.3	45	364	13146.3	12958.2
2026-03-12 16:05:10	25.02	10.24	298.17	46093.7	13907.2	13196.4	939.221	2026-03-12	15:53:02	46093.7	12992.8	45	364	13169.6	12972.7
2026-03-12 16:05:15	25.02	10.25	298.17	46093.7	13920.8	13191.1	972.653	2026-03-12	15:53:03	46093.7	13081.5	45	364	13170.9	13040.2
2026-03-12 16:05:20	25.02	10.31	298.17	46093.7	14002.3	13169.3	1017.73	2026-03-12	15:53:04	46093.7	13144.4	45	364	13196.4	13140.2
2026-03-12 16:05:25	25.01	10.34	298.16	46093.7	14042.5	13144.7	1003.75	2026-03-12	15:53:05	46093.7	13155.6	45	364	13191.1	13128
2026-03-12 16:05:30	25.01	10.37	298.16	46093.7	14083.3	13126.7	976.198	2026-03-12	15:53:06	46093.7	13183	45	364	13169.3	13197.2
2026-03-12 16:05:35	25.01	10.38	298.16	46093.7	14096.9	13110.4	952.688	2026-03-12	15:53:07	46093.7	13109.8	45	364	13144.7	13140.5
2026-03-12 16:05:40	25	10.37	298.15	46093.7	14082.8	13102.5	935.122	2026-03-12	15:53:08	46093.7	13046	45	364	13126.7	13066.3
2026-03-12 16:05:45	25	10.34	298.15	46093.7	14042.1	13091.8	924.951	2026-03-12	15:53:09	46093.7	13021.4	45	364	13110.4	13027.2
2026-03-12 16:05:50	24.99	10.31	298.14	46093.7	14000.9	13083.5	918.602	2026-03-12	15:53:10	46093.7	13023.5	45	364	13102.5	13020.8
2026-03-12 16:05:55	24.99	10.3	298.14	46093.7	13987.3	13073.9	915.065	2026-03-12	15:53:11	46093.7	13015.1	45	364	13091.8	13020.6
2026-03-12 16:06:00	24.98	10.29	298.13	46093.7	13973.2	13068.6	912.564	2026-03-12	15:53:12	46093.7	13045.5	45	364	13083.5	13022.6
2026-03-12 16:06:05	24.98	10.29	298.13	46093.7	13973.2	13062.7	910.026	2026-03-12	15:53:13	46093.7	13068.7	45	364	13073.9	13076
2026-03-12 16:06:10	24.98	10.29	298.13	46093.7	13973.2	13066.6	908.909	2026-03-12	15:53:14	46093.7	13023.8	45	364	13068.6	13036.4
2026-03-12 16:06:15	24.98	10.29	298.13	46093.7	13973.2	13073.2	910.386	2026-03-12	15:53:15	46093.7	13023.1	45	364	13062.7	13018.4
2026-03-12 16:06:20	24.97	10.29	298.12	46093.7	13972.8	13073.3	912.964	2026-03-12	15:53:16	46093.7	13040.7	45	364	13066.6	13036.5
2026-03-12 16:06:25	24.97	10.28	298.12	46093.7	13959.2	13072.4	915.663	2026-03-12	15:53:17	46093.7	13039.8	45	364	13073.2	13041.7
2026-03-12 16:06:30	24.96	10.28	298.11	46093.7	13958.7	13087.5	917.974	2026-03-12	15:53:18	46093.7	13029.1	45	364	13073.3	13033
2026-03-12 16:06:35	24.95	10.28	298.1	46093.7	13958.2	13094.2	918.693	2026-03-12	15:53:19	46093.7	13037.3	45	364	13072.4	13028.6
2026-03-12 16:06:40	24.95	10.28	298.1	46093.7	13958.2	13105.6	921.809	2026-03-12	15:53:20	46093.7	13089.9	45	364	13087.5	13068
2026-03-12 16:06:45	24.94	10.3	298.09	46093.7	13984.9	13126.3	929.132	2026-03-12	15:53:21	46093.7	13072.8	45	364	13094.2	13091.1
2026-03-12 16:06:50	24.94	10.3	298.09	46093.7	13984.9	13159.4	942.497	2026-03-12	15:53:22	46093.7	13041.9	45	364	13105.6	13050.7
2026-03-12 16:06:55	24.94	10.3	298.09	46093.7	13984.9	13241.1	980.375	2026-03-12	15:53:23	46093.7	13021.1	45	364	13126.3	13028.8
2026-03-12 16:07:00	24.93	10.29	298.08	46093.7	13970.9	13319.8	1048.01	2026-03-12	15:53:24	46093.7	13001.2	45	364	13159.4	13009
2026-03-12 16:07:05	24.93	10.27	298.08	46093.7	13943.7	13355.2	1180.58	2026-03-12	15:53:25	46093.7	13006.9	45	364	13241.1	12998.4
2026-03-12 16:07:10	24.92	10.26	298.07	46093.7	13929.7	13339.6	1240.92	2026-03-12	15:53:26	46093.7	13032.3	45	364	13319.8	13025.8
2026-03-12 16:07:15	24.92	10.26	298.07	46093.7	13929.7	13554.3	1233.11	2026-03-12	15:53:27	46093.7	13062.6	45	364	13355.2	13048.1
2026-03-12 16:07:20	24.92	10.28	298.07	46093.7	13956.8	13874.8	1356.54	2026-03-12	15:53:28	46093.7	13067.6	45	364	13339.6	13071.3
2026-03-12 16:07:25	24.92	10.28	298.07	46093.7	13956.8	14081.4	1910	2026-03-12	15:53:29	46093.7	13049.8	45	364	13554.3	13055.4
2026-03-12 16:07:30	24.91	10.29	298.06	46093.7	13969.9	14129	2307.7	2026-03-12	15:53:30	46093.7	13078.3	45	364	13874.8	13058.2
2026-03-12 16:07:35	24.91	10.29	298.06	46093.7	13969.9	14023.8	2388.52	2026-03-12	15:53:31	46093.7	13120.1	45	364	14081.4	13100.9
2026-03-12 16:07:40	24.9	10.32	298.05	46093.7	14010.2	13873.9	2191.21	2026-03-12	15:53:32	46093.7	13160.3	45	364	14129	13155.6
2026-03-12 16:07:45	24.9	10.34	298.05	46093.7	14037.4	13770.7	1880.5	2026-03-12	15:53:33	46093.7	13148.8	45	364	14023.8	13150.7
2026-03-12 16:07:50	24.9	10.35	298.05	46093.7	14050.9	13681.5	1654.33	2026-03-12	15:53:34	46093.7	13150	45	364	13873.9	13151.6
2026-03-12 16:07:55	24.9	10.36	298.05	46093.7	14064.5	13613	1533.05	2026-03-12	15:53:35	46093.7	13153.5	45	364	13770.7	13150.8
2026-03-12 16:08:00	24.89	10.36	298.04	46093.7	14064	13530.6	1415.74	2026-03-12	15:53:36	46093.7	13190.3	45	364	13681.5	13168.8
2026-03-12 16:08:05	24.89	10.38	298.04	46093.7	14091.2	13470.5	1309.27	2026-03-12	15:53:37	46093.7	13177.9	45	364	13613	13192.2
2026-03-12 16:08:10	24.89	10.38	298.04	46093.7	14091.2	13415.2	1223.65	2026-03-12	15:53:38	46093.7	13181.8	45	364	13530.6	13178.5
2026-03-12 16:08:15	24.89	10.38	298.04	46093.7	14091.2	13369.4	1160.15	2026-03-12	15:53:39	46093.7	13158.1	45	364	13470.5	13168.1
2026-03-12 16:08:20	24.89	10.38	298.04	46093.7	14091.2	13338	1113.34	2026-03-12	15:53:40	46093.7	13154.5	45	364	13415.2	13155.6
2026-03-12 16:08:25	24.88	10.38	298.03	46093.7	14090.7	13305.2	1075.6	2026-03-12	15:53:41	46093.7	13161.2	45	364	13369.4	13155.9
2026-03-12 16:08:30	24.88	10.37	298.03	46093.7	14077.1	13286	1047.41	2026-03-12	15:53:42	46093.7	13179.4	45	364	13338	13172
2026-03-12 16:08:35	24.88	10.38	298.03	46093.7	14090.7	13267.1	1026.28	2026-03-12	15:53:43	46093.7	13191	45	364	13305.2	13185.4
2026-03-12 16:08:40	24.87	10.39	298.02	46093.7	14103.8	13255	1010.05	2026-03-12	15:53:44	46093.7	13225.2	45	364	13286	13209.9
2026-03-12 16:08:45	24.87	10.4	298.02	46093.7	14117.4	13251.3	997.342	2026-03-12	15:53:45	46093.7	13227.5	45	364	13267.1	13235.7
2026-03-12 16:08:50	24.87	10.41	298.02	46093.7	14131	13255.5	991.869	2026-03-12	15:53:46	46093.7	13191.8	45	364	13255	13203.9
2026-03-12 16:08:55	24.87	10.41	298.02	46093.7	14131	13274.6	987.699	2026-03-12	15:53:47	46093.7	13205.3	45	364	13251.3	13198.6
2026-03-12 16:09:00	24.86	10.41	298.01	46093.7	14130.5	13299.7	984.138	2026-03-12	15:53:48	46093.7	13213.6	45	364	13255.5	13203.5
2026-03-12 16:09:05	24.86	10.41	298.01	46093.7	14130.5	13331.7	990.585	2026-03-12	15:53:49	46093.7	13236.9	45	364	13274.6	13233.3
2026-03-12 16:09:10	24.86	10.42	298.01	46093.7	14144.1	13376.7	1007.59	2026-03-12	15:53:50	46093.7	13246.4	45	364	13299.7	13243
2026-03-12 16:09:15	24.86	10.43	298.01	46093.7	14157.6	13545.1	1049.09	2026-03-12	15:53:51	46093.7	13272.2	45	364	13331.7	13255.5
2026-03-12 16:09:20	24.86	10.44	298.01	46093.7	14171.2	13686.4	1254.58	2026-03-12	15:53:52	46093.7	13297.4	45	364	13376.7	13293.2
2026-03-12 16:09:25	24.86	10.46	298.01	46093.7	14198.4	13804	1546.82	2026-03-12	15:53:53	46093.7	13294.9	45	364	13545.1	13297
2026-03-12 16:09:30	24.85	10.46	298	46093.7	14197.9	13984.1	1745.79	2026-03-12	15:53:54	46093.7	13292.7	45	364	13686.4	13290.6
2026-03-12 16:09:35	24.85	10.47	298	46093.7	14211.5	14055.5	1979.56	2026-03-12	15:53:55	46093.7	13303.8	45	364	13804	13298.3
2026-03-12 16:09:40	24.85	10.48	298	46093.7	14225	14094.8	2109.31	2026-03-12	15:53:56	46093.7	13312.8	45	364	13984.1	13312.6
2026-03-12 16:09:45	24.85	10.48	298	46093.7	14225	14059	2077.41	2026-03-12	15:53:57	46093.7	13268.8	45	364	14055.5	13292.2
2026-03-12 16:09:50	24.85	10.47	298	46093.7	14211.5	13976.7	2004.16	2026-03-12	15:53:58	46093.7	13240.5	45	364	14094.8	13246.2
2026-03-12 16:09:55	24.84	10.46	297.99	46093.7	14197.4	14037.5	1831.77	2026-03-12	15:53:59	46093.7	13247.7	45	364	14059	13243.4
2026-03-12 16:10:00	24.84	10.45	297.99	46093.7	14183.8	14101.4	1805.53	2026-03-12	15:54:00	46093.7	13246.2	45	364	13976.7	13247.9
2026-03-12 16:10:05	24.84	10.45	297.99	46093.7	14183.8	14083.7	1910.78	2026-03-12	15:54:01	46093.7	13241.9	45	364	14037.5	13244
2026-03-12 16:10:10	24.84	10.44	297.99	46093.7	14170.3	14024.3	1916.78	2026-03-12	15:54:02	46093.7	13236.3	45	364	14101.4	13239.3
2026-03-12 16:10:15	24.84	10.44	297.99	46093.7	14170.3	13951.4	1813.98	2026-03-12	15:54:03	46093.7	13226.6	45	364	14083.7	13230.2
2026-03-12 16:10:20	24.84	10.43	297.99	46093.7	14156.7	13894.5	1678.48	2026-03-12	15:54:04	46093.7	13215.7	45	364	14024.3	13219.8
2026-03-12 16:10:25	24.84	10.42	297.99	46093.7	14143.1	13890.8	1532.7	2026-03-12	15:54:05	46093.7	13234.2	45	364	13951.4	13220.7
2026-03-12 16:10:30	24.84	10.42	297.99	46093.7	14143.1	13934.5	1424.89	2026-03-12	15:54:06	46093.7	13266.3	45	364	13894.5	13257.2
2026-03-12 16:10:35	24.83	10.43	297.98	46093.7	14156.2	13970.7	1376.86	2026-03-12	15:54:07	46093.7	13277	45	364	13890.8	13274.7
2026-03-12 16:10:40	24.83	10.44	297.98	46093.7	14169.8	13996.6	1366.76	2026-03-12	15:54:08	46093.7	13269.5	45	364	13934.5	13272.9
2026-03-12 16:10:45	24.83	10.44	297.98	46093.7	14169.8	14014.3	1334.97	2026-03-12	15:54:09	46093.7	13263.2	45	364	13970.7	13265.3
2026-03-12 16:10:50	24.83	10.44	297.98	46093.7	14169.8	14050.8	1313.41	2026-03-12	15:54:10	46093.7	13248	45	364	13996.6	13259.9
2026-03-12 16:10:55	24.83	10.44	297.98	46093.7	14169.8	13850.7	1346.48	2026-03-12	15:54:11	46093.7	13198.1	45	364	14014.3	13212.1
2026-03-12 16:11:00	24.83	10.43	297.98	46093.7	14156.2	12848.1	1420.98	2026-03-12	15:54:12	46093.7	13256.5	45	364	14050.8	13221.9
2026-03-12 16:11:05	24.83	10.43	297.98	46093.7	14156.2	11325.4	1350.67	2026-03-12	15:54:13	46093.7	13263.7	45	364	13850.7	13282.3
2026-03-12 16:11:10	24.83	10.43	297.98	46093.7	14156.2	10009.3	1144.84	2026-03-12	15:54:14	46093.7	13202.6	45	364	12848.1	13217.6
2026-03-12 16:11:15	24.83	10.42	297.98	46093.7	14142.6	9319.32	908.351	2026-03-12	15:54:15	46093.7	13211.3	45	364	11325.4	13204.2
2026-03-12 16:11:20	24.83	10.42	297.98	46093.7	14142.6	8723.21	754.474	2026-03-12	15:54:16	46093.7	13217.6	45	364	10009.3	13219
2026-03-12 16:11:25	24.83	10.41	297.98	46093.7	14129.1	8055.08	696.187	2026-03-12	15:54:17	46093.7	13207.8	45	364	9319.32	13210.6
2026-03-12 16:11:30	24.82	10.41	297.97	46093.7	14128.6	7456.56	619.664	2026-03-12	15:54:18	46093.7	13217	45	364	8723.21	13211.8
2026-03-12 16:11:35	24.82	10.41	297.97	46093.7	14128.6	6964.04	547.974	2026-03-12	15:54:19	46093.7	13215.8	45	364	8055.08	13218.7
2026-03-12 16:11:40	24.82	10.41	297.97	46093.7	14128.6	6594.54	491.645	2026-03-12	15:54:20	46093.7	13190.1	45	364	7456.56	13204.8
2026-03-12 16:11:45	24.82	10.4	297.97	46093.7	14115	6313.28	451.091	2026-03-12	15:54:21	46093.7	13188.8	45	364	6964.04	13182.8
2026-03-12 16:11:50	24.82	10.39	297.97	46093.7	14101.4	6092.07	424.809	2026-03-12	15:54:22	46093.7	13178.8	45	364	6594.54	13184.4
2026-03-12 16:11:55	24.82	10.39	297.97	46093.7	14101.4	5922.54	406.72	2026-03-12	15:54:23	46093.7	13195.8	45	364	6313.28	13182.3
2026-03-12 16:12:00	24.82	10.39	297.97	46093.7	14101.4	5785.91	394.1	2026-03-12	15:54:24	46093.7	13240.5	45	364	6092.07	13225.7
2026-03-12 16:12:05	24.82	10.4	297.97	46093.7	14115	5676.43	385.071	2026-03-12	15:54:25	46093.7	13234.4	45	364	5922.54	13243.4
2026-03-12 16:12:10	24.82	10.4	297.97	46093.7	14115	5584.53	378.161	2026-03-12	15:54:26	46093.7	13220.2	45	364	5785.91	13218.3
2026-03-12 16:12:15	24.82	10.41	297.97	46093.7	14128.6	5501.68	372.648	2026-03-12	15:54:27	46093.7	13318.6	45	364	5676.43	13254.8
2026-03-12 16:12:20	24.82	10.49	297.97	46093.7	14237.2	5431.92	368.231	2026-03-12	15:54:28	46093.7	13474.7	45	364	5584.53	13440.6
2026-03-12 16:12:25	24.82	10.54	297.97	46093.7	14305	5371.04	364.452	2026-03-12	15:54:29	46093.7	13420.6	45	364	5501.68	13450.7
2026-03-12 16:12:30	24.81	10.55	297.96	46093.7	14318.1	5315.81	361.352	2026-03-12	15:54:30	46093.7	13373	45	364	5431.92	13387.1
2026-03-12 16:12:35	24.81	10.54	297.96	46093.7	14304.5	5265.33	358.688	2026-03-12	15:54:31	46093.7	13350.4	45	364	5371.04	13355.3
2026-03-12 16:12:40	24.81	10.53	297.96	46093.7	14291	5222.69	356.427	2026-03-12	15:54:32	46093.7	13343.2	45	364	5315.81	13347.9
2026-03-12 16:12:45	24.81	10.53	297.96	46093.7	14291	5186.61	354.28	2026-03-12	15:54:33	46093.7	13338.4	45	364	5265.33	13340.8
2026-03-12 16:12:50	24.81	10.51	297.96	46093.7	14263.8	5148.79	352.498	2026-03-12	15:54:34	46093.7	13301.3	45	364	5222.69	13316.2
2026-03-12 16:12:55	24.81	10.52	297.96	46093.7	14277.4	5112.95	350.867	2026-03-12	15:54:35	46093.7	13664.4	45	364	5186.61	13435
2026-03-12 16:13:00	24.81	10.79	297.96	46093.7	14643.8	5082.85	349.327	2026-03-12	15:54:36	46093.7	14093.2	45	364	5148.79	13949.3
2026-03-12 16:13:05	24.81	11	297.96	46093.7	14928.8	5054.02	347.983	2026-03-12	15:54:37	46093.7	14199.2	45	364	5112.95	14226.2
2026-03-12 16:13:10	24.81	11.12	297.96	46093.7	15091.7	5025.73	346.816	2026-03-12	15:54:38	46093.7	14812.7	45	364	5082.85	14273.4
2026-03-12 16:13:15	24.81	11.95	297.96	46093.7	16218.2	5003.56	345.654	2026-03-12	15:54:39	46093.7	16967.8	45	364	5054.02	16210.1
2026-03-12 16:13:20	24.81	13.05	297.96	46093.7	17711	4979.41	344.569	2026-03-12	15:54:40	46093.7	17838.9	45	364	5025.73	17615.2
2026-03-12 16:13:25	24.81	13.76	297.96	46093.7	18674.6	4956.04	343.61	2026-03-12	15:54:41	46093.7	18116.5	45	364	5003.56	18036.6
2026-03-12 16:13:30	24.81	14.16	297.96	46093.7	19217.5	4935.08	342.702	2026-03-12	15:54:42	46093.7	18241.2	45	364	4979.41	18199.9
2026-03-12 16:13:35	24.81	14.38	297.96	46093.7	19516.1	4920.18	341.855	2026-03-12	15:54:43	46093.7	18313	45	364	4956.04	18288.9
2026-03-12 16:13:40	24.81	14.52	297.96	46093.7	19706.1	4900.13	341.056	2026-03-12	15:54:44	46093.7	18356.8	45	364	4935.08	18341.4
2026-03-12 16:13:45	24.81	14.59	297.96	46093.7	19801.1	4885.84	340.414	2026-03-12	15:54:45	46093.7	18388.6	45	364	4920.18	18375.6
2026-03-12 16:13:50	24.81	14.63	297.96	46093.7	19855.4	4867.7	339.785	2026-03-12	15:54:46	46093.7	18415.6	45	364	4900.13	18406.1
2026-03-12 16:13:55	24.81	14.66	297.96	46093.7	19896.1	4853.69	339.119	2026-03-12	15:54:47	46093.7	18438.6	45	364	4885.84	18429.6
2026-03-12 16:14:00	24.82	14.67	297.97	46093.7	19910.3	4840.82	338.552	2026-03-12	15:54:48	46093.7	18454.4	45	364	4867.7	18449.2
2026-03-12 16:14:05	24.82	14.69	297.97	46093.7	19937.5	4828.6	338.009	2026-03-12	15:54:49	46093.7	18465.7	45	364	4853.69	18461.2
2026-03-12 16:14:10	24.82	14.69	297.97	46093.7	19937.5	4814.15	337.485	2026-03-12	15:54:50	46093.7	17711.8	45	364	4840.82	18348.6
2026-03-12 16:14:15	24.82	13.64	297.97	46093.7	18512.4	4803.39	337.03	2026-03-12	15:54:51	46093.7	15166.8	45	364	4828.6	16023.9
2026-03-12 16:14:20	24.82	12.44	297.97	46093.7	16883.7	4791.15	336.55	2026-03-12	15:54:52	46093.7	14263.2	45	364	4814.15	14518.1
2026-03-12 16:14:25	24.82	11.63	297.97	46093.7	15784.4	4779.51	336.126	2026-03-12	15:54:53	46093.7	13807.5	45	364	4803.39	13958
2026-03-12 16:14:30	24.82	11.15	297.97	46093.7	15132.9	4771.65	335.793	2026-03-12	15:54:54	46093.7	13624	45	364	4791.15	13675.4
2026-03-12 16:14:35	24.82	10.87	297.97	46093.7	14752.9	4758.84	335.388	2026-03-12	15:54:55	46093.7	13515.3	45	364	4779.51	13556.6
2026-03-12 16:14:40	24.83	10.73	297.98	46093.7	14563.4	4751.21	335.171	2026-03-12	15:54:56	46093.7	13435.6	45	364	4771.65	13465.7
2026-03-12 16:14:45	24.83	10.62	297.98	46093.7	14414.1	4742.4	334.726	2026-03-12	15:54:57	46093.7	13379.1	45	364	4758.84	13400.7
2026-03-12 16:14:50	24.83	10.54	297.98	46093.7	14305.5	4734.86	334.408	2026-03-12	15:54:58	46093.7	13287.2	45	364	4751.21	13330
2026-03-12 16:14:55	24.83	10.46	297.98	46093.7	14196.9	4724.97	334.275	2026-03-12	15:54:59	46093.7	13200.7	45	364	4742.4	13227.6
2026-03-12 16:15:00	24.83	10.39	297.98	46093.7	14101.9	4718.58	333.923	2026-03-12	15:55:00	46093.7	13128.8	45	364	4734.86	13164.8
2026-03-12 16:15:05	24.84	10.33	297.99	46093.7	14021	4710.55	333.763	2026-03-12	15:55:01	46093.7	13059.1	45	364	4724.97	13080
2026-03-12 16:15:10	24.84	10.27	297.99	46093.7	13939.5	4703.43	333.474	2026-03-12	15:55:02	46093.7	13022.3	45	364	4718.58	13030.1
2026-03-12 16:15:15	24.84	10.24	297.99	46093.7	13898.8	4696.45	333.305	2026-03-12	15:55:03	46093.7	13024.2	45	364	4710.55	13024.3
2026-03-12 16:15:20	24.85	10.23	298	46093.7	13885.7	4690.79	333.11	2026-03-12	15:55:04	46093.7	13065.2	45	364	4703.43	13037.4
2026-03-12 16:15:25	24.85	10.24	298	46093.7	13899.3	4685.07	332.924	2026-03-12	15:55:05	46093.7	13150.4	45	364	4696.45	13121.8
2026-03-12 16:15:30	24.85	10.27	298	46093.7	13940	4677.59	332.729	2026-03-12	15:55:06	46093.7	13181.9	45	364	4690.79	13174.4
2026-03-12 16:15:35	24.85	10.3	298	46093.7	13980.7	4671.5	332.663	2026-03-12	15:55:07	46093.7	13185.2	45	364	4685.07	13184.1
2026-03-12 16:15:40	24.85	10.32	298	46093.7	14007.9	4667.64	332.425	2026-03-12	15:55:08	46093.7	13185.2	45	364	4677.59	13186
2026-03-12 16:15:45	24.86	10.33	298.01	46093.7	14021.9	4662.54	332.285	2026-03-12	15:55:09	46093.7	13181.3	45	364	4671.5	13182.7
2026-03-12 16:15:50	24.86	10.33	298.01	46093.7	14021.9	4656.39	332.127	2026-03-12	15:55:10	46093.7	13175	45	364	4667.64	13177.8
2026-03-12 16:15:55	24.86	10.33	298.01	46093.7	14021.9	4650.87	332.024	2026-03-12	15:55:11	46093.7	13165.5	45	364	4662.54	13170.7
2026-03-12 16:16:00	24.86	10.33	298.01	46093.7	14021.9	4648.23	331.911	2026-03-12	15:55:12	46093.7	13158.1	45	364	4656.39	13159.5
2026-03-12 16:16:05	24.87	10.33	298.02	46093.7	14022.4	4643.19	331.796	2026-03-12	15:55:13	46093.7	13160.4	45	364	4650.87	13159.5
2026-03-12 16:16:10	24.87	10.33	298.02	46093.7	14022.4	4639.29	331.674	2026-03-12	15:55:14	46093.7	13160.7	45	364	4648.23	13160.4
2026-03-12 16:16:15	24.87	10.33	298.02	46093.7	14022.4	4635.71	331.586	2026-03-12	15:55:15	46093.7	13146	45	364	4643.19	13152.9
2026-03-12 16:16:20	24.88	10.33	298.03	46093.7	14022.8	4630.96	331.498	2026-03-12	15:55:16	46093.7	13149.7	45	364	4639.29	13146.7
2026-03-12 16:16:25	24.88	10.32	298.03	46093.7	14009.3	4627.79	331.413	2026-03-12	15:55:17	46093.7	13149.1	45	364	4635.71	13149.8
2026-03-12 16:16:30	24.88	10.32	298.03	46093.7	14009.3	4622.77	331.296	2026-03-12	15:55:18	46093.7	13150.2	45	364	4630.96	13149.6
2026-03-12 16:16:35	24.88	10.32	298.03	46093.7	14009.3	4629.91	331.217	2026-03-12	15:55:19	46093.7	13152.2	45	364	4627.79	13151.1
2026-03-12 16:16:40	24.89	10.32	298.04	46093.7	14009.7	4622.49	331.263	2026-03-12	15:55:20	46093.7	13095.3	45	364	4622.77	13126.9
2026-03-12 16:16:45	24.89	10.29	298.04	46093.7	13969	4698.18	331.235	2026-03-12	15:55:21	46093.7	12978.8	45	364	4629.91	13036.8
2026-03-12 16:16:50	24.89	10.22	298.04	46093.7	13874	5724.82	331.143	2026-03-12	15:55:22	46093.7	12875.9	45	364	4622.49	12904.7
2026-03-12 16:16:55	24.9	10.15	298.05	46093.7	13779.4	7075.67	345.962	2026-03-12	15:55:23	46093.7	12827.4	45	364	4698.18	12841.9
2026-03-12 16:17:00	24.9	10.1	298.05	46093.7	13711.5	8301.38	450.004	2026-03-12	15:55:24	46093.7	12844.6	45	364	5724.82	12818
2026-03-12 16:17:05	24.9	10.13	298.05	46093.7	13752.3	9305.9	567.758	2026-03-12	15:55:25	46093.7	13431.5	45	364	7075.67	13027.3
2026-03-12 16:17:10	24.9	10.76	298.05	46093.7	14607.5	10081.8	671.221	2026-03-12	15:55:26	46093.7	15080	45	364	8301.38	14469.9
2026-03-12 16:17:15	24.91	11.74	298.06	46093.7	15938.5	10674	749.475	2026-03-12	15:55:27	46093.7	16632.8	45	364	9305.9	15962.7
2026-03-12 16:17:20	24.91	12.85	298.06	46093.7	17445.5	11130.8	805.269	2026-03-12	15:55:28	46093.7	17640.4	45	364	10081.8	17362.5
2026-03-12 16:17:25	24.92	13.62	298.07	46093.7	18491.5	11467.4	846.035	2026-03-12	15:55:29	46093.7	17989.5	45	364	10674	17885.9
2026-03-12 16:17:30	24.92	13.97	298.07	46093.7	18966.6	11722.4	875.187	2026-03-12	15:55:30	46093.7	18148.6	45	364	11130.8	18096.2
2026-03-12 16:17:35	24.92	14.25	298.07	46093.7	19346.8	11913.7	894.713	2026-03-12	15:55:31	46093.7	18246.3	45	364	11467.4	18212
2026-03-12 16:17:40	24.93	14.41	298.08	46093.7	19564.7	12056.7	907.279	2026-03-12	15:55:32	46093.7	18305.5	45	364	11722.4	18285.1
2026-03-12 16:17:45	24.93	14.51	298.08	46093.7	19700.4	12179.4	914.504	2026-03-12	15:55:33	46093.7	18348.9	45	364	11913.7	18333.1
2026-03-12 16:17:50	24.93	14.57	298.08	46093.7	19781.9	12279.9	920.113	2026-03-12	15:55:34	46093.7	18381.7	45	364	12056.7	18369.5
2026-03-12 16:17:55	24.94	14.6	298.09	46093.7	19823.3	12369.4	926.577	2026-03-12	15:55:35	46093.7	18408.7	45	364	12179.4	18398.8
2026-03-12 16:18:00	24.94	14.62	298.09	46093.7	19850.5	12435	933.791	2026-03-12	15:55:36	46093.7	18429.1	45	364	12279.9	18421.6
2026-03-12 16:18:05	24.94	14.64	298.09	46093.7	19877.6	12498.1	940.764	2026-03-12	15:55:37	46093.7	18445.3	45	364	12369.4	18438.8
2026-03-12 16:18:10	24.94	14.65	298.09	46093.7	19891.2	12553.2	944.76	2026-03-12	15:55:38	46093.7	18456.9	45	364	12435	18453.2
2026-03-12 16:18:15	24.95	14.66	298.1	46093.7	19905.4	12601.8	947.832	2026-03-12	15:55:39	46093.7	18470.1	45	364	12498.1	18464.2
2026-03-12 16:18:20	24.95	14.67	298.1	46093.7	19919	12642.4	949.263	2026-03-12	15:55:40	46093.7	18478.5	45	364	12553.2	18475
2026-03-12 16:18:25	24.95	14.67	298.1	46093.7	19919	12675.1	949.391	2026-03-12	15:55:41	46093.7	18484.9	45	364	12601.8	18483.4
2026-03-12 16:18:30	24.96	14.68	298.11	46093.7	19933.3	12710.5	948.64	2026-03-12	15:55:42	46093.7	18493.3	45	364	12642.4	18489.9
2026-03-12 16:18:35	24.96	14.68	298.11	46093.7	19933.3	12747.3	948.016	2026-03-12	15:55:43	46093.7	18499.8	45	364	12675.1	18497.3
2026-03-12 16:18:40	24.97	14.69	298.12	46093.7	19947.5	12775.4	948.583	2026-03-12	15:55:44	46093.7	18504	45	364	12710.5	18502.3
2026-03-12 16:18:45	24.97	14.69	298.12	46093.7	19947.5	12800.7	949.448	2026-03-12	15:55:45	46093.7	18510.8	45	364	12747.3	18508.1
2026-03-12 16:18:50	24.97	14.69	298.12	46093.7	19947.5	12823.3	949.793	2026-03-12	15:55:46	46093.7	18513.9	45	364	12775.4	18512.5
2026-03-12 16:18:55	24.98	14.7	298.13	46093.7	19961.8	12835.1	948.644	2026-03-12	15:55:47	46093.7	18519.1	45	364	12800.7	18517.6
2026-03-12 16:19:00	24.98	14.7	298.13	46093.7	19961.8	12854.4	946.58	2026-03-12	15:55:48	46093.7	18521.4	45	364	12823.3	18520.3
2026-03-12 16:19:05	24.98	14.7	298.13	46093.7	19961.8	12886.2	944.903	2026-03-12	15:55:49	46093.7	18522.9	45	364	12835.1	18522.5
2026-03-12 16:19:10	24.99	14.71	298.14	46093.7	19976	12908.4	946.1	2026-03-12	15:55:50	46093.7	18525.9	45	364	12854.4	18524.3
2026-03-12 16:19:15	24.99	14.71	298.14	46093.7	19976	12924.6	954.558	2026-03-12	15:55:51	46093.7	18529.9	45	364	12886.2	18528.5
2026-03-12 16:19:20	24.99	14.71	298.14	46093.7	19976	12940	959.213	2026-03-12	15:55:52	46093.7	18532.4	45	364	12908.4	18531.8
2026-03-12 16:19:25	25	14.71	298.15	46093.7	19976.7	12943.6	958.472	2026-03-12	15:55:53	46093.7	18530.8	45	364	12924.6	18531.4
2026-03-12 16:19:30	25	14.71	298.15	46093.7	19976.7	12947.6	953.714	2026-03-12	15:55:54	46093.7	18535.1	45	364	12940	18533.7
2026-03-12 16:19:35	25	14.71	298.15	46093.7	19976.7	12947	949.474	2026-03-12	15:55:55	46093.7	18536.2	45	364	12943.6	18535
2026-03-12 16:19:40	25.01	14.72	298.16	46093.7	19990.9	12953.3	946.558	2026-03-12	15:55:56	46093.7	18540.5	45	364	12947.6	18538.8
2026-03-12 16:19:45	25.01	14.71	298.16	46093.7	19977.3	12951.2	943.144	2026-03-12	15:55:57	46093.7	18542	45	364	12947	18541
2026-03-12 16:19:50	25.01	14.71	298.16	46093.7	19977.3	12948.8	938.464	2026-03-12	15:55:58	46093.7	18543.5	45	364	12953.3	18543.6
2026-03-12 16:19:55	25.01	14.71	298.16	46093.7	19977.3	12949.8	934.518	2026-03-12	15:55:59	46093.7	18541.9	45	364	12951.2	18542.6
2026-03-12 16:20:00	25.01	14.71	298.16	46093.7	19977.3	12969.2	931.411	2026-03-12	15:56:00	46093.7	18545	45	364	12948.8	18542.9
2026-03-12 16:20:05	25.02	14.71	298.17	46093.7	19978	12961.9	929.663	2026-03-12	15:56:01	46093.7	18547.6	45	364	12949.8	18548.4
2026-03-12 16:20:10	25.02	14.72	298.17	46093.7	19991.6	12965.5	928.605	2026-03-12	15:56:02	46093.7	18549	45	364	12969.2	18547.7
2026-03-12 16:20:15	25.02	14.72	298.17	46093.7	19991.6	12969.3	927.441	2026-03-12	15:56:03	46093.7	18552.7	45	364	12961.9	18550.4
2026-03-12 16:20:20	25.02	14.72	298.17	46093.7	19991.6	12971.7	926.325	2026-03-12	15:56:04	46093.7	18554.5	45	364	12965.5	18554
2026-03-12 16:20:25	25.02	14.72	298.17	46093.7	19991.6	12977.1	925.069	2026-03-12	15:56:05	46093.7	18556.5	45	364	12969.3	18556.4
2026-03-12 16:20:30	25.03	14.72	298.18	46093.7	19992.3	12982.6	923.958	2026-03-12	15:56:06	46093.7	18558.4	45	364	12971.7	18558
2026-03-12 16:20:35	25.03	14.72	298.18	46093.7	19992.3	12990.6	923.465	2026-03-12	15:56:07	46093.7	18559.7	45	364	12977.1	18558.4
2026-03-12 16:20:40	25.04	14.73	298.19	46093.7	20006.5	12994.8	923.972	2026-03-12	15:56:08	46093.7	18562.3	45	364	12982.6	18561.5
2026-03-12 16:20:45	25.04	14.72	298.19	46093.7	19992.9	12999.8	923.977	2026-03-12	15:56:09	46093.7	18561	45	364	12990.6	18561.9
2026-03-12 16:20:50	25.04	14.72	298.19	46093.7	19992.9	13004.4	923.692	2026-03-12	15:56:10	46093.7	18563.8	45	364	12994.8	18562.8
2026-03-12 16:20:55	25.04	14.73	298.19	46093.7	20006.5	13007.6	923.472	2026-03-12	15:56:11	46093.7	18565.8	45	364	12999.8	18564.3
2026-03-12 16:21:00	25.04	14.72	298.19	46093.7	19992.9	13014	923.424	2026-03-12	15:56:12	46093.7	18565.6	45	364	13004.4	18566.3
2026-03-12 16:21:05	25.04	14.72	298.19	46093.7	19992.9	13018.5	923.247	2026-03-12	15:56:13	46093.7	18567	45	364	13007.6	18566.2
2026-03-12 16:21:10	25.05	14.72	298.2	46093.7	19993.6	13023.9	923.624	2026-03-12	15:56:14	46093.7	18567.6	45	364	13014	18567.5
2026-03-12 16:21:15	25.05	14.72	298.2	46093.7	19993.6	13024.1	923.377	2026-03-12	15:56:15	46093.7	18568.8	45	364	13018.5	18568
2026-03-12 16:21:20	25.05	14.73	298.2	46093.7	20007.2	13026.6	921.997	2026-03-12	15:56:16	46093.7	18569	45	364	13023.9	18569.1
2026-03-12 16:21:25	25.05	14.73	298.2	46093.7	20007.2	13031.1	919.058	2026-03-12	15:56:17	46093.7	18571.5	45	364	13024.1	18570.5
2026-03-12 16:21:30	25.06	14.73	298.21	46093.7	20007.9	13037	919.786	2026-03-12	15:56:18	46093.7	18575	45	364	13026.6	18573.9
2026-03-12 16:21:35	25.06	14.73	298.21	46093.7	20007.9	13041.6	922.829	2026-03-12	15:56:19	46093.7	18575.7	45	364	13031.1	18574.1
2026-03-12 16:21:40	25.06	14.73	298.21	46093.7	20007.9	13047.6	925.709	2026-03-12	15:56:20	46093.7	18576.6	45	364	13037	18577
2026-03-12 16:21:45	25.06	14.73	298.21	46093.7	20007.9	13045.1	927.205	2026-03-12	15:56:21	46093.7	18576.9	45	364	13041.6	18576.6
2026-03-12 16:21:50	25.07	14.73	298.22	46093.7	20008.5	13050	927.967	2026-03-12	15:56:22	46093.7	18577	45	364	13047.6	18577.2
2026-03-12 16:21:55	25.07	14.73	298.22	46093.7	20008.5	13049.5	927.403	2026-03-12	15:56:23	46093.7	18580.7	45	364	13045.1	18580.1
2026-03-12 16:22:00	25.07	14.73	298.22	46093.7	20008.5	13051.5	926.202	2026-03-12	15:56:24	46093.7	18584.1	45	364	13050	18581.6
2026-03-12 16:22:05	25.07	14.73	298.22	46093.7	20008.5	13057.7	926.281	2026-03-12	15:56:25	46093.7	18586.5	45	364	13049.5	18586.1
2026-03-12 16:22:10	25.07	14.67	298.22	46093.7	19927	13059.1	926.824	2026-03-12	15:56:26	46093.7	17729.4	45	364	13051.5	18444.6
2026-03-12 16:22:15	25.07	13.48	298.22	46093.7	18310.6	13060.9	927.339	2026-03-12	15:56:27	46093.7	15055.7	45	364	13057.7	15943.1
2026-03-12 16:22:20	25.08	12.24	298.23	46093.7	16626.8	13067.6	928.292	2026-03-12	15:56:28	46093.7	14161.3	45	364	13059.1	14350.5
2026-03-12 16:22:25	25.08	11.53	298.23	46093.7	15662.3	13069.3	928.795	2026-03-12	15:56:29	46093.7	13920.1	45	364	13060.9	14038.2
2026-03-12 16:22:30	25.08	11.16	298.23	46093.7	15159.7	13070.2	929.293	2026-03-12	15:56:30	46093.7	13651.5	45	364	13067.6	13734.6
2026-03-12 16:22:35	25.08	10.86	298.23	46093.7	14752.2	13075	929.69	2026-03-12	15:56:31	46093.7	13534.3	45	364	13069.3	13572.6
2026-03-12 16:22:40	25.08	10.69	298.23	46093.7	14521.3	13079.3	930.029	2026-03-12	15:56:32	46093.7	13457.7	45	364	13070.2	13486.1
2026-03-12 16:22:45	25.08	10.57	298.23	46093.7	14358.3	13082.8	930.439	2026-03-12	15:56:33	46093.7	13390.1	45	364	13075	13422.2
2026-03-12 16:22:50	25.09	10.49	298.24	46093.7	14250.1	13087.2	930.659	2026-03-12	15:56:34	46093.7	13276.6	45	364	13079.3	13321.5
2026-03-12 16:22:55	25.09	10.4	298.24	46093.7	14127.8	13085.4	930.742	2026-03-12	15:56:35	46093.7	13178.6	45	364	13082.8	13213.9
2026-03-12 16:23:00	25.09	10.33	298.24	46093.7	14032.7	13090.9	930.986	2026-03-12	15:56:36	46093.7	13138.7	45	364	13087.2	13147.1
2026-03-12 16:23:05	25.09	10.3	298.24	46093.7	13992	13090.4	931.323	2026-03-12	15:56:37	46093.7	13138.6	45	364	13085.4	13137
2026-03-12 16:23:10	25.09	10.28	298.24	46093.7	13964.8	13089.5	931.512	2026-03-12	15:56:38	46093.7	13134.3	45	364	13090.9	13131.9
2026-03-12 16:23:15	25.09	10.27	298.24	46093.7	13951.2	13096.2	931.578	2026-03-12	15:56:39	46093.7	13130.3	45	364	13090.4	13140.6
2026-03-12 16:23:20	25.09	10.26	298.24	46093.7	13937.6	13098.8	931.64	2026-03-12	15:56:40	46093.7	13041.3	45	364	13089.5	13081.1
2026-03-12 16:23:25	25.1	10.22	298.25	46093.7	13883.8	13099.8	931.922	2026-03-12	15:56:41	46093.7	13056.4	45	364	13096.2	13040.2
2026-03-12 16:23:30	25.1	10.22	298.25	46093.7	13883.8	13108.2	932.165	2026-03-12	15:56:42	46093.7	13086.6	45	364	13098.8	13071.7
2026-03-12 16:23:35	25.1	10.22	298.25	46093.7	13883.8	13111.5	932.946	2026-03-12	15:56:43	46093.7	13110.4	45	364	13099.8	13098.6
2026-03-12 16:23:40	25.1	10.23	298.25	46093.7	13897.3	13113.7	935.222	2026-03-12	15:56:44	46093.7	13149.9	45	364	13108.2	13139.1
2026-03-12 16:23:45	25.11	10.25	298.26	46093.7	13925	13114.5	936.658	2026-03-12	15:56:45	46093.7	13135.3	45	364	13111.5	13148.8
2026-03-12 16:23:50	25.11	10.26	298.26	46093.7	13938.6	13116.9	936.693	2026-03-12	15:56:46	46093.7	13078.6	45	364	13113.7	13105.3
2026-03-12 16:23:55	25.11	10.25	298.26	46093.7	13925	13120	936.709	2026-03-12	15:56:47	46093.7	13020.4	45	364	13114.5	13037.9
2026-03-12 16:24:00	25.11	10.22	298.26	46093.7	13884.2	13118.3	936.836	2026-03-12	15:56:48	46093.7	13027.3	45	364	13116.9	13016.6
2026-03-12 16:24:05	25.11	10.21	298.26	46093.7	13870.6	13121.4	937.48	2026-03-12	15:56:49	46093.7	13034.9	45	364	13120	13032.6
2026-03-12 16:24:10	25.11	10.21	298.26	46093.7	13870.6	13124.9	938.655	2026-03-12	15:56:50	46093.7	13067.7	45	364	13118.3	13053.8
2026-03-12 16:24:15	25.12	10.21	298.27	46093.7	13871.1	13127.6	940.231	2026-03-12	15:56:51	46093.7	13087.5	45	364	13121.4	13082.7
2026-03-12 16:24:20	25.12	10.22	298.27	46093.7	13884.7	13129.5	941.55	2026-03-12	15:56:52	46093.7	13065.7	45	364	13124.9	13079.8
2026-03-12 16:24:25	25.12	10.22	298.27	46093.7	13884.7	13132.2	942.294	2026-03-12	15:56:53	46093.7	13030.8	45	364	13127.6	13044.2
2026-03-12 16:24:30	25.12	10.21	298.27	46093.7	13871.1	13131.7	942.417	2026-03-12	15:56:54	46093.7	13024.8	45	364	13129.5	13019.7
2026-03-12 16:24:35	25.12	10.21	298.27	46093.7	13871.1	13136.4	942.513	2026-03-12	15:56:55	46093.7	13036.7	45	364	13132.2	13035.9
2026-03-12 16:24:40	25.12	10.2	298.27	46093.7	13857.5	13136.3	942.448	2026-03-12	15:56:56	46093.7	13018.7	45	364	13131.7	13028.9
2026-03-12 16:24:45	25.12	10.2	298.27	46093.7	13857.5	13137.6	942.495	2026-03-12	15:56:57	46093.7	12998.8	45	364	13136.4	13005.4
2026-03-12 16:24:50	25.13	10.18	298.28	46093.7	13830.8	13139.4	942.694	2026-03-12	15:56:58	46093.7	12934.7	45	364	13136.3	12965.6
2026-03-12 16:24:55	25.13	10.15	298.28	46093.7	13790	13138	942.971	2026-03-12	15:56:59	46093.7	12909.6	45	364	13137.6	12910.3
2026-03-12 16:25:00	25.13	10.13	298.28	46093.7	13762.9	13140.8	942.866	2026-03-12	15:57:00	46093.7	12908.5	45	364	13139.4	12915
						13138.2	942.7	2026-03-12	15:57:01	46093.7		45		13138
						13135.9	942.345	2026-03-12	15:57:02	46093.7		45		13140.8
						13135.2	941.516	2026-03-12	15:57:03	46093.7		45		13138.2
						13135.1	939.441	2026-03-12	15:57:04	46093.7		45		13135.9
						13133.7	937.196	2026-03-12	15:57:05	46093.7		45		13135.2
						13126.4	935.666	2026-03-12	15:57:06	46093.7		45		13135.1
						13127.6	933.429	2026-03-12	15:57:07	46093.7		45		13133.7
						13126.1	931.243	2026-03-12	15:57:08	46093.7		45		13126.4
						13125.7	929.675	2026-03-12	15:57:09	46093.7		45		13127.6
						13122.5	929.094	2026-03-12	15:57:10	46093.7		45		13126.1
						13124.2	929.156	2026-03-12	15:57:11	46093.7		45		13125.7
						13125.3	928.814	2026-03-12	15:57:12	46093.7		45		13122.5
						13144.7	927.793	2026-03-12	15:57:13	46093.7		45		13124.2
						13160.9	938.902	2026-03-12	15:57:14	46093.7		45		13125.3
						13169.8	967.509	2026-03-12	15:57:15	46093.7		45		13144.7
						13172.9	979.738	2026-03-12	15:57:16	46093.7		45		13160.9
						13186.4	977.943	2026-03-12	15:57:17	46093.7		45		13169.8
						13205.6	988.823	2026-03-12	15:57:18	46093.7		45		13172.9
						13219.6	1005.87	2026-03-12	15:57:19	46093.7		45		13186.4
						13215.6	1022.46	2026-03-12	15:57:20	46093.7		45		13205.6
						13210.6	1021.07	2026-03-12	15:57:21	46093.7		45		13219.6
						13201.5	1008.12	2026-03-12	15:57:22	46093.7		45		13215.6
						13190.4	1000.11	2026-03-12	15:57:23	46093.7		45		13210.6
						13185.5	987.375	2026-03-12	15:57:24	46093.7		45		13201.5
						13176.3	977.274	2026-03-12	15:57:25	46093.7		45		13190.4
						13169.6	971.146	2026-03-12	15:57:26	46093.7		45		13185.5
						13163.9	963.265	2026-03-12	15:57:27	46093.7		45		13176.3
						13161.7	957.035	2026-03-12	15:57:28	46093.7		45		13169.6
						13160.3	950.818	2026-03-12	15:57:29	46093.7		45		13163.9
						13156.8	947.175	2026-03-12	15:57:30	46093.7		45		13161.7
						13157.7	946.385	2026-03-12	15:57:31	46093.7		45		13160.3
						13158.8	947.787	2026-03-12	15:57:32	46093.7		45		13156.8
						13162.9	950.016	2026-03-12	15:57:33	46093.7		45		13157.7
						13158.1	951.956	2026-03-12	15:57:34	46093.7		45		13158.8
						13157.9	952.104	2026-03-12	15:57:35	46093.7		45		13162.9
						13157.5	950.36	2026-03-12	15:57:36	46093.7		45		13158.1
						13154.4	946.925	2026-03-12	15:57:37	46093.7		45		13157.9
						13153.5	943.654	2026-03-12	15:57:38	46093.7		45		13157.5
						13152.6	941.798	2026-03-12	15:57:39	46093.7		45		13154.4
						13148.1	940.643	2026-03-12	15:57:40	46093.7		45		13153.5
						13138.5	939.282	2026-03-12	15:57:41	46093.7		45		13152.6
						13124.5	935.011	2026-03-12	15:57:42	46093.7		45		13148.1
						13110.7	927.022	2026-03-12	15:57:43	46093.7		45		13138.5
						13112	920.157	2026-03-12	15:57:44	46093.7		45		13124.5
						13169.3	915.07	2026-03-12	15:57:45	46093.7		45		13110.7
						13213.9	915.925	2026-03-12	15:57:46	46093.7		45		13112
						13215.6	921.209	2026-03-12	15:57:47	46093.7		45		13169.3
						13220.1	922.07	2026-03-12	15:57:48	46093.7		45		13213.9
						13211	921.097	2026-03-12	15:57:49	46093.7		45		13215.6
						13206.2	923.427	2026-03-12	15:57:50	46093.7		45		13220.1
						13192.5	927.901	2026-03-12	15:57:51	46093.7		45		13211
						13187.3	932.877	2026-03-12	15:57:52	46093.7		45		13206.2
						13179.9	936.734	2026-03-12	15:57:53	46093.7		45		13192.5
						13171.1	941.399	2026-03-12	15:57:54	46093.7		45		13187.3
						13162.9	943.222	2026-03-12	15:57:55	46093.7		45		13179.9
						13159.1	943.333	2026-03-12	15:57:56	46093.7		45		13171.1
						13155.6	943.78	2026-03-12	15:57:57	46093.7		45		13162.9
						13153	943.968	2026-03-12	15:57:58	46093.7		45		13159.1
						13155.3	943.288	2026-03-12	15:57:59	46093.7		45		13155.6
						13148.2	942.799	2026-03-12	15:58:00	46093.7		45		13153
						13140.2	941.42	2026-03-12	15:58:01	46093.7		45		13155.3
						13141	938.698	2026-03-12	15:58:02	46093.7		45		13148.2
						13137.9	936.553	2026-03-12	15:58:03	46093.7		45		13140.2
						13140.3	934.89	2026-03-12	15:58:04	46093.7		45		13141
						13150.8	934.863	2026-03-12	15:58:05	46093.7		45		13137.9
						13170.5	937.835	2026-03-12	15:58:06	46093.7		45		13140.3
						13203	943.233	2026-03-12	15:58:07	46093.7		45		13150.8
						13265.5	949.329	2026-03-12	15:58:08	46093.7		45		13170.5
						13352.6	954.462	2026-03-12	15:58:09	46093.7		45		13203
						13459.4	958.326	2026-03-12	15:58:10	46093.7		45		13265.5
						13345.4	962.138	2026-03-12	15:58:11	46093.7		45		13352.6
						12252	965.334	2026-03-12	15:58:12	46093.7		45		13459.4
						10724.6	935.623	2026-03-12	15:58:13	46093.7		45		13345.4
						9579.84	802.163	2026-03-12	15:58:14	46093.7		45		12252
						8582.69	660.408	2026-03-12	15:58:15	46093.7		45		10724.6
						7807.95	574.385	2026-03-12	15:58:16	46093.7		45		9579.84
						7241.56	504.973	2026-03-12	15:58:17	46093.7		45		8582.69
						6814.53	458.786	2026-03-12	15:58:18	46093.7		45		7807.95
						6487.23	427.296	2026-03-12	15:58:19	46093.7		45		7241.56
						6234.51	405.813	2026-03-12	15:58:20	46093.7		45		6814.53
						6032.46	390.604	2026-03-12	15:58:21	46093.7		45		6487.23
						5874.89	379.6	2026-03-12	15:58:22	46093.7		45		6234.51
						5743.83	371.58	2026-03-12	15:58:23	46093.7		45		6032.46
						5636.25	365.571	2026-03-12	15:58:24	46093.7		45		5874.89
						5545.81	360.763	2026-03-12	15:58:25	46093.7		45		5743.83
						5464.26	357.104	2026-03-12	15:58:26	46093.7		45		5636.25
						5394.96	354.177	2026-03-12	15:58:27	46093.7		45		5545.81
						5337.44	351.655	2026-03-12	15:58:28	46093.7		45		5464.26
						5284.68	349.579	2026-03-12	15:58:29	46093.7		45		5394.96
						5237.35	347.768	2026-03-12	15:58:30	46093.7		45		5337.44
						5194.06	346.343	2026-03-12	15:58:31	46093.7		45		5284.68
						5153.48	344.933	2026-03-12	15:58:32	46093.7		45		5237.35
						5118.96	343.786	2026-03-12	15:58:33	46093.7		45		5194.06
						5086.6	342.793	2026-03-12	15:58:34	46093.7		45		5153.48
						5055.27	341.822	2026-03-12	15:58:35	46093.7		45		5118.96
						5030.73	340.995	2026-03-12	15:58:36	46093.7		45		5086.6
						5003.76	340.237	2026-03-12	15:58:37	46093.7		45		5055.27
						4979.36	339.463	2026-03-12	15:58:38	46093.7		45		5030.73
						4959.11	338.853	2026-03-12	15:58:39	46093.7		45		5003.76
						4942.11	338.294	2026-03-12	15:58:40	46093.7		45		4979.36
						4921.13	337.734	2026-03-12	15:58:41	46093.7		45		4959.11
						4902.11	337.318	2026-03-12	15:58:42	46093.7		45		4942.11
						4883.11	336.798	2026-03-12	15:58:43	46093.7		45		4921.13
						4869.38	336.306	2026-03-12	15:58:44	46093.7		45		4902.11
						4851.39	335.92	2026-03-12	15:58:45	46093.7		45		4883.11
						4839.42	335.544	2026-03-12	15:58:46	46093.7		45		4869.38
						4823.53	335.162	2026-03-12	15:58:47	46093.7		45		4851.39
						4813.09	334.847	2026-03-12	15:58:48	46093.7		45		4839.42
						4802.21	334.507	2026-03-12	15:58:49	46093.7		45		4823.53
						4790.34	334.293	2026-03-12	15:58:50	46093.7		45		4813.09
						4780.15	334.038	2026-03-12	15:58:51	46093.7		45		4802.21
						4768.36	333.704	2026-03-12	15:58:52	46093.7		45		4790.34
						4757.48	333.484	2026-03-12	15:58:53	46093.7		45		4780.15
						4750.13	333.311	2026-03-12	15:58:54	46093.7		45		4768.36
						4740.41	333.036	2026-03-12	15:58:55	46093.7		45		4757.48
						4730.5	332.801	2026-03-12	15:58:56	46093.7		45		4750.13
						4722.08	332.77	2026-03-12	15:58:57	46093.7		45		4740.41
						4717.45	332.556	2026-03-12	15:58:58	46093.7		45		4730.5
						4709.45	332.357	2026-03-12	15:58:59	46093.7		45		4722.08
						4702.82	332.217	2026-03-12	15:59:00	46093.7		45		4717.45
						4695.52	332.132	2026-03-12	15:59:01	46093.7		45		4709.45
						4689.56	332.01	2026-03-12	15:59:02	46093.7		45		4702.82
						4681.33	331.853	2026-03-12	15:59:03	46093.7		45		4695.52
						4679.59	331.805	2026-03-12	15:59:04	46093.7		45		4689.56
						4673.47	331.586	2026-03-12	15:59:05	46093.7		45		4681.33
						4666.81	331.596	2026-03-12	15:59:06	46093.7		45		4679.59
						4660.04	331.516	2026-03-12	15:59:07	46093.7		45		4673.47
						4653.66	331.419	2026-03-12	15:59:08	46093.7		45		4666.81
						4649.89	331.302	2026-03-12	15:59:09	46093.7		45		4660.04
						4645.55	331.21	2026-03-12	15:59:10	46093.7		45		4653.66
						4640.73	331.111	2026-03-12	15:59:11	46093.7		45		4649.89
						4636.94	331.093	2026-03-12	15:59:12	46093.7		45		4645.55
						4630.34	331.044	2026-03-12	15:59:13	46093.7		45		4640.73
						4625.66	330.993	2026-03-12	15:59:14	46093.7		45		4636.94
						4621.31	330.934	2026-03-12	15:59:15	46093.7		45		4630.34
						4618.98	330.881	2026-03-12	15:59:16	46093.7		45		4625.66
						4616.54	330.835	2026-03-12	15:59:17	46093.7		45		4621.31
						4611.81	330.746	2026-03-12	15:59:18	46093.7		45		4618.98
						4608.91	330.745	2026-03-12	15:59:19	46093.7		45		4616.54
						4605.81	330.668	2026-03-12	15:59:20	46093.7		45		4611.81
						4603.14	330.737	2026-03-12	15:59:21	46093.7		45		4608.91
						4599	330.613	2026-03-12	15:59:22	46093.7		45		4605.81
						4596.18	330.596	2026-03-12	15:59:23	46093.7		45		4603.14
						4592.95	330.621	2026-03-12	15:59:24	46093.7		45		4599
						4589.34	330.544	2026-03-12	15:59:25	46093.7		45		4596.18
						4588.18	330.491	2026-03-12	15:59:26	46093.7		45		4592.95
						4585.54	330.54	2026-03-12	15:59:27	46093.7		45		4589.34
						4582.86	330.473	2026-03-12	15:59:28	46093.7		45		4588.18
						4578.4	330.461	2026-03-12	15:59:29	46093.7		45		4585.54
						4576.9	330.364	2026-03-12	15:59:30	46093.7		45		4582.86
						4575.08	330.441	2026-03-12	15:59:31	46093.7		45		4578.4
						4571.52	330.38	2026-03-12	15:59:32	46093.7		45		4576.9
						4569.84	330.425	2026-03-12	15:59:33	46093.7		45		4575.08
						4565.76	330.364	2026-03-12	15:59:34	46093.7		45		4571.52
						4562.5	330.317	2026-03-12	15:59:35	46093.7		45		4569.84
						4560.09	330.334	2026-03-12	15:59:36	46093.7		45		4565.76
						4560.3	330.329	2026-03-12	15:59:37	46093.7		45		4562.5
						4555.87	330.233	2026-03-12	15:59:38	46093.7		45		4560.09
						4554.29	330.287	2026-03-12	15:59:39	46093.7		45		4560.3
						4549.51	330.23	2026-03-12	15:59:40	46093.7		45		4555.87
						4550.1	330.254	2026-03-12	15:59:41	46093.7		45		4554.29
						4546.32	330.241	2026-03-12	15:59:42	46093.7		45		4549.51
						4545.79	330.169	2026-03-12	15:59:43	46093.7		45		4550.1
						4542.31	330.16	2026-03-12	15:59:44	46093.7		45		4546.32
						4542.1	330.167	2026-03-12	15:59:45	46093.7		45		4545.79
						4540.12	330.147	2026-03-12	15:59:46	46093.7		45		4542.31
						4537.55	330.116	2026-03-12	15:59:47	46093.7		45		4542.1
						4536.08	330.145	2026-03-12	15:59:48	46093.7		45		4540.12
						4535.4	330.141	2026-03-12	15:59:49	46093.7		45		4537.55
						4534.75	330.102	2026-03-12	15:59:50	46093.7		45		4536.08
						4532.33	330.14	2026-03-12	15:59:51	46093.7		45		4535.4
						4531.92	330.067	2026-03-12	15:59:52	46093.7		45		4534.75
						4530.38	330.015	2026-03-12	15:59:53	46093.7		45		4532.33
						4528.03	330.04	2026-03-12	15:59:54	46093.7		45		4531.92
						4527.44	330.069	2026-03-12	15:59:55	46093.7		45		4530.38
						4525.17	330.02	2026-03-12	15:59:56	46093.7		45		4528.03
						4524.92	330.044	2026-03-12	15:59:57	46093.7		45		4527.44
						4521.98	329.991	2026-03-12	15:59:58	46093.7		45		4525.17
						4521.49	330.057	2026-03-12	15:59:59	46093.7		45		4524.92
						4521.47	329.961	2026-03-12	16:00:00	46093.7		45		4521.98
						4519.35	329.982	2026-03-12	16:00:01	46093.7		45		4521.49
						4517.88	329.966	2026-03-12	16:00:02	46093.7		45		4521.47
						4515.73	330.028	2026-03-12	16:00:03	46093.7		45		4519.35
						4516.72	329.968	2026-03-12	16:00:04	46093.7		45		4517.88
						4515.82	329.949	2026-03-12	16:00:05	46093.7		45		4515.73
						4511.73	329.972	2026-03-12	16:00:06	46093.7		45		4516.72
						4512.9	330.01	2026-03-12	16:00:07	46093.7		45		4515.82
						4511.66	329.993	2026-03-12	16:00:08	46093.7		45		4511.73
						4509.83	329.948	2026-03-12	16:00:09	46093.7		45		4512.9
						4508.29	329.984	2026-03-12	16:00:10	46093.7		45		4511.66
						4509.29	329.924	2026-03-12	16:00:11	46093.7		45		4509.83
						4505.53	329.964	2026-03-12	16:00:12	46093.7		45		4508.29
						4506.16	329.943	2026-03-12	16:00:13	46093.7		45		4509.29
						4506.11	329.884	2026-03-12	16:00:14	46093.7		45		4505.53
						4504.51	329.911	2026-03-12	16:00:15	46093.7		45		4506.16
						4503.08	329.838	2026-03-12	16:00:16	46093.7		45		4506.11
						4500.32	329.875	2026-03-12	16:00:17	46093.7		45		4504.51
						4501.66	329.908	2026-03-12	16:00:18	46093.7		45		4503.08
						4500.05	329.892	2026-03-12	16:00:19	46093.7		45		4500.32
						4499.91	329.933	2026-03-12	16:00:20	46093.7		45		4501.66
						4499.24	329.932	2026-03-12	16:00:21	46093.7		45		4500.05
						4499.26	329.888	2026-03-12	16:00:22	46093.7		45		4499.91
						4495.84	329.895	2026-03-12	16:00:23	46093.7		45		4499.24
						4496.31	329.881	2026-03-12	16:00:24	46093.7		45		4499.26
						4494.19	329.834	2026-03-12	16:00:25	46093.7		45		4495.84
						4494.98	329.814	2026-03-12	16:00:26	46093.7		45		4496.31
						4491.47	329.802	2026-03-12	16:00:27	46093.7		45		4494.19
						4494.5	329.85	2026-03-12	16:00:28	46093.7		45		4494.98
						4490.76	329.826	2026-03-12	16:00:29	46093.7		45		4491.47
						4488.41	329.863	2026-03-12	16:00:30	46093.7		45		4494.5
						4488.72	329.886	2026-03-12	16:00:31	46093.7		45		4490.76
						4488.08	329.828	2026-03-12	16:00:32	46093.7		45		4488.41
						4488.16	329.886	2026-03-12	16:00:33	46093.7		45		4488.72
						4485.22	329.825	2026-03-12	16:00:34	46093.7		45		4488.08
						4486.29	329.808	2026-03-12	16:00:35	46093.7		45		4488.16
						4484.36	329.779	2026-03-12	16:00:36	46093.7		45		4485.22
						4484.49	329.802	2026-03-12	16:00:37	46093.7		45		4486.29
						4484.83	329.775	2026-03-12	16:00:38	46093.7		45		4484.36
						4484.4	329.785	2026-03-12	16:00:39	46093.7		45		4484.49
						4483.89	329.809	2026-03-12	16:00:40	46093.7		45		4484.83
						4482.22	329.798	2026-03-12	16:00:41	46093.7		45		4484.4
						4481.11	329.769	2026-03-12	16:00:42	46093.7		45		4483.89
						4481.9	329.771	2026-03-12	16:00:43	46093.7		45		4482.22
						4479.61	329.779	2026-03-12	16:00:44	46093.7		45		4481.11
						4477.99	329.8	2026-03-12	16:00:45	46093.7		45		4481.9
						4478.84	329.825	2026-03-12	16:00:46	46093.7		45		4479.61
						4480.01	329.746	2026-03-12	16:00:47	46093.7		45		4477.99
						4476.8	329.788	2026-03-12	16:00:48	46093.7		45		4478.84
						4474.98	329.781	2026-03-12	16:00:49	46093.7		45		4480.01
						4475.76	329.782	2026-03-12	16:00:50	46093.7		45		4476.8
						4474.39	329.764	2026-03-12	16:00:51	46093.7		45		4474.98
						4473.85	329.762	2026-03-12	16:00:52	46093.7		45		4475.76
						4473.21	329.718	2026-03-12	16:00:53	46093.7		45		4474.39
						4471.8	329.686	2026-03-12	16:00:54	46093.7		45		4473.85
						4474.25	329.712	2026-03-12	16:00:55	46093.7		45		4473.21
						4471.12	329.708	2026-03-12	16:00:56	46093.7		45		4471.8
						4472.15	329.774	2026-03-12	16:00:57	46093.7		45		4474.25
						4471.76	329.73	2026-03-12	16:00:58	46093.7		45		4471.12
						4469	329.783	2026-03-12	16:00:59	46093.7		45		4472.15
						4470.03	329.743	2026-03-12	16:01:00	46093.7		45		4471.76
						4470.34	329.646	2026-03-12	16:01:01	46093.7		45		4469
						4468.15	329.738	2026-03-12	16:01:02	46093.7		45		4470.03
						4467.91	329.724	2026-03-12	16:01:03	46093.7		45		4470.34
						4465.97	329.701	2026-03-12	16:01:04	46093.7		45		4468.15
						4465.69	329.689	2026-03-12	16:01:05	46093.7		45		4467.91
						4464.46	329.74	2026-03-12	16:01:06	46093.7		45		4465.97
						4466.34	329.711	2026-03-12	16:01:07	46093.7		45		4465.69
						4465.67	329.693	2026-03-12	16:01:08	46093.7		45		4464.46
						4462.56	329.687	2026-03-12	16:01:09	46093.7		45		4466.34
						4461.87	329.679	2026-03-12	16:01:10	46093.7		45		4465.67
						4461.12	329.724	2026-03-12	16:01:11	46093.7		45		4462.56
						4462.5	329.69	2026-03-12	16:01:12	46093.7		45		4461.87
						4460.36	329.686	2026-03-12	16:01:13	46093.7		45		4461.12
						4459.89	329.74	2026-03-12	16:01:14	46093.7		45		4462.5
						4458.15	329.689	2026-03-12	16:01:15	46093.7		45		4460.36
						4456.82	329.676	2026-03-12	16:01:16	46093.7		45		4459.89
						4458.96	329.68	2026-03-12	16:01:17	46093.7		45		4458.15
						4460.08	329.691	2026-03-12	16:01:18	46093.7		45		4456.82
						4459.63	329.658	2026-03-12	16:01:19	46093.7		45		4458.96
						4457.77	329.64	2026-03-12	16:01:20	46093.7		45		4460.08
						4458.66	329.663	2026-03-12	16:01:21	46093.7		45		4459.63
						4456.93	329.686	2026-03-12	16:01:22	46093.7		45		4457.77
						4455.64	329.638	2026-03-12	16:01:23	46093.7		45		4458.66
						4457.23	329.622	2026-03-12	16:01:24	46093.7		45		4456.93
						4455.19	329.647	2026-03-12	16:01:25	46093.7		45		4455.64
						4455.91	329.67	2026-03-12	16:01:26	46093.7		45		4457.23
						4453.47	329.678	2026-03-12	16:01:27	46093.7		45		4455.19
						4453.09	329.638	2026-03-12	16:01:28	46093.7		45		4455.91
						4454.2	329.657	2026-03-12	16:01:29	46093.7		45		4453.47
						4453.31	329.632	2026-03-12	16:01:30	46093.7		45		4453.09
						4453.9	329.665	2026-03-12	16:01:31	46093.7		45		4454.2
						4454.66	329.607	2026-03-12	16:01:32	46093.7		45		4453.31
						4452.73	329.704	2026-03-12	16:01:33	46093.7		45		4453.9
						4452.59	329.646	2026-03-12	16:01:34	46093.7		45		4454.66
						4451.39	329.681	2026-03-12	16:01:35	46093.7		45		4452.73
						4451.26	329.623	2026-03-12	16:01:36	46093.7		45		4452.59
						4449.93	329.658	2026-03-12	16:01:37	46093.7		45		4451.39
						4449.48	329.614	2026-03-12	16:01:38	46093.7		45		4451.26
						4449.98	329.636	2026-03-12	16:01:39	46093.7		45		4449.93
						4450.09	329.572	2026-03-12	16:01:40	46093.7		45		4449.48
						4446.77	329.577	2026-03-12	16:01:41	46093.7		45		4449.98
						4447.87	329.617	2026-03-12	16:01:42	46093.7		45		4450.09
						4446.86	329.633	2026-03-12	16:01:43	46093.7		45		4446.77
						4445.84	329.643	2026-03-12	16:01:44	46093.7		45		4447.87
						4447.26	329.696	2026-03-12	16:01:45	46093.7		45		4446.86
						4445.5	329.617	2026-03-12	16:01:46	46093.7		45		4445.84
						4444.21	329.681	2026-03-12	16:01:47	46093.7		45		4447.26
						4445.27	329.641	2026-03-12	16:01:48	46093.7		45		4445.5
						4444.66	329.595	2026-03-12	16:01:49	46093.7		45		4444.21
						4444.07	329.615	2026-03-12	16:01:50	46093.7		45		4445.27
						4444.89	329.623	2026-03-12	16:01:51	46093.7		45		4444.66
						4443.15	329.635	2026-03-12	16:01:52	46093.7		45		4444.07
						4441.05	329.585	2026-03-12	16:01:53	46093.7		45		4444.89
						4442.44	329.558	2026-03-12	16:01:54	46093.7		45		4443.15
						4440.91	329.605	2026-03-12	16:01:55	46093.7		45		4441.05
						4439.39	329.61	2026-03-12	16:01:56	46093.7		45		4442.44
						4441.45	329.556	2026-03-12	16:01:57	46093.7		45		4440.91
						4438.62	329.615	2026-03-12	16:01:58	46093.7		45		4439.39
						4438.78	329.616	2026-03-12	16:01:59	46093.7		45		4441.45
						4438.01	329.579	2026-03-12	16:02:00	46093.7		45		4438.62
						4437.54	329.577	2026-03-12	16:02:01	46093.7		45		4438.78
						4437.03	329.589	2026-03-12	16:02:02	46093.7		45		4438.01
						4438.15	329.574	2026-03-12	16:02:03	46093.7		45		4437.54
						4439.49	329.528	2026-03-12	16:02:04	46093.7		45		4437.03
						4435.32	329.58	2026-03-12	16:02:05	46093.7		45		4438.15
						4437.37	329.566	2026-03-12	16:02:06	46093.7		45		4439.49
						4435.13	329.556	2026-03-12	16:02:07	46093.7		45		4435.32
						4434.3	329.538	2026-03-12	16:02:08	46093.7		45		4437.37
						4434.33	329.586	2026-03-12	16:02:09	46093.7		45		4435.13
						4433.7	329.57	2026-03-12	16:02:10	46093.7		45		4434.3
						4432.55	329.534	2026-03-12	16:02:11	46093.7		45		4434.33
						4434.3	329.546	2026-03-12	16:02:12	46093.7		45		4433.7
						4433.99	329.535	2026-03-12	16:02:13	46093.7		45		4432.55
						4432.09	329.592	2026-03-12	16:02:14	46093.7		45		4434.3
						4430.94	329.555	2026-03-12	16:02:15	46093.7		45		4433.99
						4431.57	329.562	2026-03-12	16:02:16	46093.7		45		4432.09
						4429.3	329.52	2026-03-12	16:02:17	46093.7		45		4430.94
						4430.35	329.584	2026-03-12	16:02:18	46093.7		45		4431.57
						4430.8	329.553	2026-03-12	16:02:19	46093.7		45		4429.3
						4431.09	329.589	2026-03-12	16:02:20	46093.7		45		4430.35
						4430	329.564	2026-03-12	16:02:21	46093.7		45		4430.8
						4429.86	329.588	2026-03-12	16:02:22	46093.7		45		4431.09
						4430.83	329.5	2026-03-12	16:02:23	46093.7		45		4430
						4430.52	329.543	2026-03-12	16:02:24	46093.7		45		4429.86
						4428.32	329.562	2026-03-12	16:02:25	46093.7		45		4430.83
						4427.73	329.557	2026-03-12	16:02:26	46093.7		45		4430.52
						4427.37	329.572	2026-03-12	16:02:27	46093.7		45		4428.32
						4426.88	329.585	2026-03-12	16:02:28	46093.7		45		4427.73
						4425.96	329.589	2026-03-12	16:02:29	46093.7		45		4427.37
						4426.92	329.538	2026-03-12	16:02:30	46093.7		45		4426.88
						4427.15	329.557	2026-03-12	16:02:31	46093.7		45		4425.96
						4424.25	329.472	2026-03-12	16:02:32	46093.7		45		4426.92
						4427.71	329.54	2026-03-12	16:02:33	46093.7		45		4427.15
						4427.33	329.504	2026-03-12	16:02:34	46093.7		45		4424.25
						4427.54	329.539	2026-03-12	16:02:35	46093.7		45		4427.71
						4424.5	329.483	2026-03-12	16:02:36	46093.7		45		4427.33
						4425.08	329.531	2026-03-12	16:02:37	46093.7		45		4427.54
						4425.23	329.463	2026-03-12	16:02:38	46093.7		45		4424.5
						4425.23	329.438	2026-03-12	16:02:39	46093.7		45		4425.08
						4424.49	329.513	2026-03-12	16:02:40	46093.7		45		4425.23
						4423.54	329.565	2026-03-12	16:02:41	46093.7		45		4425.23
						4425.65	329.577	2026-03-12	16:02:42	46093.7		45		4424.49
						4423.37	329.475	2026-03-12	16:02:43	46093.7		45		4423.54
						4422.7	329.497	2026-03-12	16:02:44	46093.7		45		4425.65
						4421.95	329.478	2026-03-12	16:02:45	46093.7		45		4423.37
						4423.22	329.574	2026-03-12	16:02:46	46093.7		45		4422.7
						4422.95	329.517	2026-03-12	16:02:47	46093.7		45		4421.95
						4422.86	329.486	2026-03-12	16:02:48	46093.7		45		4423.22
						4426.69	329.476	2026-03-12	16:02:49	46093.7		45		4422.95
						4424.78	329.603	2026-03-12	16:02:50	46093.7		45		4422.86
						4425.05	329.697	2026-03-12	16:02:51	46093.7		45		4426.69
						4427.92	329.432	2026-03-12	16:02:52	46093.7		45		4424.78
						4426.95	329.436	2026-03-12	16:02:53	46093.7		45		4425.05
						4428.11	329.546	2026-03-12	16:02:54	46093.7		45		4427.92
						4426.21	329.498	2026-03-12	16:02:55	46093.7		45		4426.95
						4427.56	329.525	2026-03-12	16:02:56	46093.7		45		4428.11
						4427.15	329.543	2026-03-12	16:02:57	46093.7		45		4426.21
						4428.46	329.483	2026-03-12	16:02:58	46093.7		45		4427.56
						4429.67	329.446	2026-03-12	16:02:59	46093.7		45		4427.15
						4428.34	329.488	2026-03-12	16:03:00	46093.7		45		4428.46
						4425.75	329.478	2026-03-12	16:03:01	46093.7		45		4429.67
						4425.01	329.606	2026-03-12	16:03:02	46093.7		45		4428.34
						4424.66	329.45	2026-03-12	16:03:03	46093.7		45		4425.75
						4427.34	329.493	2026-03-12	16:03:04	46093.7		45		4425.01
						4423.43	329.458	2026-03-12	16:03:05	46093.7		45		4424.66
						4426.04	329.514	2026-03-12	16:03:06	46093.7		45		4427.34
						4424.37	329.417	2026-03-12	16:03:07	46093.7		45		4423.43
						4425.4	329.448	2026-03-12	16:03:08	46093.7		45		4426.04
						4430.29	329.449	2026-03-12	16:03:09	46093.7		45		4424.37
						4427.48	329.457	2026-03-12	16:03:10	46093.7		45		4425.4
						4556.91	329.361	2026-03-12	16:03:11	46093.7		45		4430.29
						5462.76	329.52	2026-03-12	16:03:12	46093.7		45		4427.48
						6720.38	360.65	2026-03-12	16:03:13	46093.7		45		4556.91
						7916.88	471.511	2026-03-12	16:03:14	46093.7		45		5462.76
						8921.14	581.958	2026-03-12	16:03:15	46093.7		45		6720.38
						9687.82	671.131	2026-03-12	16:03:16	46093.7		45		7916.88
						10272	734.08	2026-03-12	16:03:17	46093.7		45		8921.14
						10724.1	776.595	2026-03-12	16:03:18	46093.7		45		9687.82
						11045.1	806.417	2026-03-12	16:03:19	46093.7		45		10272
						11298.5	827.518	2026-03-12	16:03:20	46093.7		45		10724.1
						11497.3	842.008	2026-03-12	16:03:21	46093.7		45		11045.1
						11655.4	852.641	2026-03-12	16:03:22	46093.7		45		11298.5
						11784.2	860.011	2026-03-12	16:03:23	46093.7		45		11497.3
						11892.9	865.779	2026-03-12	16:03:24	46093.7		45		11655.4
						11986.3	871.542	2026-03-12	16:03:25	46093.7		45		11784.2
						12061.2	877.454	2026-03-12	16:03:26	46093.7		45		11892.9
						12137.9	882.165	2026-03-12	16:03:27	46093.7		45		11986.3
						12212.7	887.339	2026-03-12	16:03:28	46093.7		45		12061.2
						12292.9	899.683	2026-03-12	16:03:29	46093.7		45		12137.9
						12372.3	920.607	2026-03-12	16:03:30	46093.7		45		12212.7
						12444.4	951.876	2026-03-12	16:03:31	46093.7		45		12292.9
						12502.7	975.289	2026-03-12	16:03:32	46093.7		45		12372.3
						12557.9	997.584	2026-03-12	16:03:33	46093.7		45		12444.4
						12605.3	1013.5	2026-03-12	16:03:34	46093.7		45		12502.7
						12644.8	1020.33	2026-03-12	16:03:35	46093.7		45		12557.9
						12688.5	1029.22	2026-03-12	16:03:36	46093.7		45		12605.3
						12739.5	1054.68	2026-03-12	16:03:37	46093.7		45		12644.8
						12790.8	1081.96	2026-03-12	16:03:38	46093.7		45		12688.5
						12821.7	1111.48	2026-03-12	16:03:39	46093.7		45		12739.5
						12840.7	1130.17	2026-03-12	16:03:40	46093.7		45		12790.8
						12846.8	1124.08	2026-03-12	16:03:41	46093.7		45		12821.7
						12856.2	1109.18	2026-03-12	16:03:42	46093.7		45		12840.7
						12853.5	1087.79	2026-03-12	16:03:43	46093.7		45		12846.8
						12841.8	1075.3	2026-03-12	16:03:44	46093.7		45		12856.2
						12853.2	1046.12	2026-03-12	16:03:45	46093.7		45		12853.5
						12874.1	1017.79	2026-03-12	16:03:46	46093.7		45		12841.8
						12882.2	1009.6	2026-03-12	16:03:47	46093.7		45		12853.2
						12892.4	1000.26	2026-03-12	16:03:48	46093.7		45		12874.1
						12899.4	990.257	2026-03-12	16:03:49	46093.7		45		12882.2
						12914.6	983.938	2026-03-12	16:03:50	46093.7		45		12892.4
						12927.9	979.269	2026-03-12	16:03:51	46093.7		45		12899.4
						12936	978.029	2026-03-12	16:03:52	46093.7		45		12914.6
						12941.3	977.17	2026-03-12	16:03:53	46093.7		45		12927.9
						12951.4	976.438	2026-03-12	16:03:54	46093.7		45		12936
						12959.8	978.139	2026-03-12	16:03:55	46093.7		45		12941.3
						12958.1	979.917	2026-03-12	16:03:56	46093.7		45		12951.4
						12960.4	978.347	2026-03-12	16:03:57	46093.7		45		12959.8
						12970.3	974.439	2026-03-12	16:03:58	46093.7		45		12958.1
						12977.1	975.238	2026-03-12	16:03:59	46093.7		45		12960.4
						12966.7	975.869	2026-03-12	16:04:00	46093.7		45		12970.3
						12945.6	970.502	2026-03-12	16:04:01	46093.7		45		12977.1
						12928.8	958.095	2026-03-12	16:04:02	46093.7		45		12966.7
						12908.7	946.501	2026-03-12	16:04:03	46093.7		45		12945.6
						12896.8	936.492	2026-03-12	16:04:04	46093.7		45		12928.8
						12886	928.681	2026-03-12	16:04:05	46093.7		45		12908.7
						12883.9	923.965	2026-03-12	16:04:06	46093.7		45		12896.8
						12888.6	921.039	2026-03-12	16:04:07	46093.7		45		12886
						12897.4	920.054	2026-03-12	16:04:08	46093.7		45		12883.9
						12914.3	921.205	2026-03-12	16:04:09	46093.7		45		12888.6
						12919.2	924.822	2026-03-12	16:04:10	46093.7		45		12897.4
						12923.1	933.842	2026-03-12	16:04:11	46093.7		45		12914.3
						12927.9	935.683	2026-03-12	16:04:12	46093.7		45		12919.2
						12929.1	935.304	2026-03-12	16:04:13	46093.7		45		12923.1
						12931.3	935.181	2026-03-12	16:04:14	46093.7		45		12927.9
						12937.8	936.291	2026-03-12	16:04:15	46093.7		45		12929.1
						12943.4	936.115	2026-03-12	16:04:16	46093.7		45		12931.3
						12952.1	940.235	2026-03-12	16:04:17	46093.7		45		12937.8
						12962.2	949.531	2026-03-12	16:04:18	46093.7		45		12943.4
						12976.2	956.827	2026-03-12	16:04:19	46093.7		45		12952.1
						13002.4	962.637	2026-03-12	16:04:20	46093.7		45		12962.2
						13028.8	967.78	2026-03-12	16:04:21	46093.7		45		12976.2
						13050.3	970.883	2026-03-12	16:04:22	46093.7		45		13002.4
						13059.2	971.862	2026-03-12	16:04:23	46093.7		45		13028.8
						13061	971.673	2026-03-12	16:04:24	46093.7		45		13050.3
						13059	968.766	2026-03-12	16:04:25	46093.7		45		13059.2
						13060.7	965.71	2026-03-12	16:04:26	46093.7		45		13061
						13057.8	963.997	2026-03-12	16:04:27	46093.7		45		13059
						13042.4	962.344	2026-03-12	16:04:28	46093.7		45		13060.7
						13028	956.474	2026-03-12	16:04:29	46093.7		45		13057.8
						13015.4	950.207	2026-03-12	16:04:30	46093.7		45		13042.4
						13005.7	946.352	2026-03-12	16:04:31	46093.7		45		13028
						13000.8	942.061	2026-03-12	16:04:32	46093.7		45		13015.4
						12993.4	939.593	2026-03-12	16:04:33	46093.7		45		13005.7
						12989.5	940.939	2026-03-12	16:04:34	46093.7		45		13000.8
						12985.7	942.488	2026-03-12	16:04:35	46093.7		45		12993.4
						12981.9	939.071	2026-03-12	16:04:36	46093.7		45		12989.5
						12976.3	933.895	2026-03-12	16:04:37	46093.7		45		12985.7
						12973.8	929.285	2026-03-12	16:04:38	46093.7		45		12981.9
						12974	925.461	2026-03-12	16:04:39	46093.7		45		12976.3
						12973.2	922.473	2026-03-12	16:04:40	46093.7		45		12973.8
						12970.8	920.071	2026-03-12	16:04:41	46093.7		45		12974
						12969.6	919.898	2026-03-12	16:04:42	46093.7		45		12973.2
						12970.8	920.982	2026-03-12	16:04:43	46093.7		45		12970.8
						12977.8	923.851	2026-03-12	16:04:44	46093.7		45		12969.6
						12979.2	924.565	2026-03-12	16:04:45	46093.7		45		12970.8
						12978.7	924.37	2026-03-12	16:04:46	46093.7		45		12977.8
						12979	922.971	2026-03-12	16:04:47	46093.7		45		12979.2
						12980.6	921.603	2026-03-12	16:04:48	46093.7		45		12978.7
						12974.8	919.608	2026-03-12	16:04:49	46093.7		45		12979
						12969.9	917.413	2026-03-12	16:04:50	46093.7		45		12980.6
						12968	915.744	2026-03-12	16:04:51	46093.7		45		12974.8
						12965.4	913.649	2026-03-12	16:04:52	46093.7		45		12969.9
						12967.7	911.923	2026-03-12	16:04:53	46093.7		45		12968
						12967.7	911.499	2026-03-12	16:04:54	46093.7		45		12965.4
						12967.2	911.272	2026-03-12	16:04:55	46093.7		45		12967.7
						12966.7	911.133	2026-03-12	16:04:56	46093.7		45		12967.7
						12965.7	911.756	2026-03-12	16:04:57	46093.7		45		12967.2
						12964.9	912.495	2026-03-12	16:04:58	46093.7		45		12966.7
						12965	913.149	2026-03-12	16:04:59	46093.7		45		12965.7
						12965.2	912.969	2026-03-12	16:05:00	46093.7		45		12964.9
						12965	913.531	2026-03-12	16:05:01	46093.7		45		12965
						12963.7	913.117	2026-03-12	16:05:02	46093.7		45		12965.2
						12960.1	911.574	2026-03-12	16:05:03	46093.7		45		12965
						12956.5	910.249	2026-03-12	16:05:04	46093.7		45		12963.7
						12957.3	909.304	2026-03-12	16:05:05	46093.7		45		12960.1
						12960.3	908.674	2026-03-12	16:05:06	46093.7		45		12956.5
						12956.8	909.042	2026-03-12	16:05:07	46093.7		45		12957.3
						12963.4	909.585	2026-03-12	16:05:08	46093.7		45		12960.3
						12963.4	909.897	2026-03-12	16:05:09	46093.7		45		12956.8
						12972	910.812	2026-03-12	16:05:10	46093.7		45		12963.4
						12979.3	911.733	2026-03-12	16:05:11	46093.7		45		12963.4
						12985.2	912.974	2026-03-12	16:05:12	46093.7		45		12972
						13003.2	914.48	2026-03-12	16:05:13	46093.7		45		12979.3
						13024.6	917.262	2026-03-12	16:05:14	46093.7		45		12985.2
						13040.7	921.362	2026-03-12	16:05:15	46093.7		45		13003.2
						13055	923.774	2026-03-12	16:05:16	46093.7		45		13024.6
						13077.5	927.867	2026-03-12	16:05:17	46093.7		45		13040.7
						13101.9	938.178	2026-03-12	16:05:18	46093.7		45		13055
						13132.3	947.437	2026-03-12	16:05:19	46093.7		45		13077.5
						13160.5	961.345	2026-03-12	16:05:20	46093.7		45		13101.9
						13161.6	974.729	2026-03-12	16:05:21	46093.7		45		13132.3
						13144.8	977.663	2026-03-12	16:05:22	46093.7		45		13160.5
						13133.8	969.06	2026-03-12	16:05:23	46093.7		45		13161.6
						13121.6	960.133	2026-03-12	16:05:24	46093.7		45		13144.8
						13114.8	955.36	2026-03-12	16:05:25	46093.7		45		13133.8
						13120.7	958.142	2026-03-12	16:05:26	46093.7		45		13121.6
						13149.3	966.789	2026-03-12	16:05:27	46093.7		45		13114.8
						13185.9	991.621	2026-03-12	16:05:28	46093.7		45		13120.7
						13207.5	1047.24	2026-03-12	16:05:29	46093.7		45		13149.3
						13209.6	1084.58	2026-03-12	16:05:30	46093.7		45		13185.9
						13198.4	1091.75	2026-03-12	16:05:31	46093.7		45		13207.5
						13184.8	1078.96	2026-03-12	16:05:32	46093.7		45		13209.6
						13171.5	1056.52	2026-03-12	16:05:33	46093.7		45		13198.4
						13150.8	1027.36	2026-03-12	16:05:34	46093.7		45		13184.8
						13139.5	1001.93	2026-03-12	16:05:35	46093.7		45		13171.5
						13125.4	985.875	2026-03-12	16:05:36	46093.7		45		13150.8
						13115.5	974.182	2026-03-12	16:05:37	46093.7		45		13139.5
						13092.7	963.274	2026-03-12	16:05:38	46093.7		45		13125.4
						13075.8	951.118	2026-03-12	16:05:39	46093.7		45		13115.5
						13064.5	941.588	2026-03-12	16:05:40	46093.7		45		13092.7
						13051.7	934.625	2026-03-12	16:05:41	46093.7		45		13075.8
						13046.9	929.782	2026-03-12	16:05:42	46093.7		45		13064.5
						13037.9	927.639	2026-03-12	16:05:43	46093.7		45		13051.7
						13028.9	925.457	2026-03-12	16:05:44	46093.7		45		13046.9
						13027.2	922.993	2026-03-12	16:05:45	46093.7		45		13037.9
						13021.6	921.042	2026-03-12	16:05:46	46093.7		45		13028.9
						13020.5	918.975	2026-03-12	16:05:47	46093.7		45		13027.2
						13019.8	917.92	2026-03-12	16:05:48	46093.7		45		13021.6
						13018	918.35	2026-03-12	16:05:49	46093.7		45		13020.5
						13020.8	918.053	2026-03-12	16:05:50	46093.7		45		13019.8
						13021.5	918.922	2026-03-12	16:05:51	46093.7		45		13018
						13024.1	921.469	2026-03-12	16:05:52	46093.7		45		13020.8
						13026.6	922.623	2026-03-12	16:05:53	46093.7		45		13021.5
						13024.7	923.101	2026-03-12	16:05:54	46093.7		45		13024.1
						13021.5	922.684	2026-03-12	16:05:55	46093.7		45		13026.6
						13017.2	920.386	2026-03-12	16:05:56	46093.7		45		13024.7
						13013	917.724	2026-03-12	16:05:57	46093.7		45		13021.5
						13011.9	916.074	2026-03-12	16:05:58	46093.7		45		13017.2
						13011.8	915.654	2026-03-12	16:05:59	46093.7		45		13013
						13014.2	915.556	2026-03-12	16:06:00	46093.7		45		13011.9
						13027.2	915.902	2026-03-12	16:06:01	46093.7		45		13011.8
						13048.1	922.983	2026-03-12	16:06:02	46093.7		45		13014.2
						13062.9	942.521	2026-03-12	16:06:03	46093.7		45		13027.2
						13075.2	955.975	2026-03-12	16:06:04	46093.7		45		13048.1
						13084.8	956.499	2026-03-12	16:06:05	46093.7		45		13062.9
						13083.6	960.188	2026-03-12	16:06:06	46093.7		45		13075.2
						13073.6	960.369	2026-03-12	16:06:07	46093.7		45		13084.8
						13056.2	955.927	2026-03-12	16:06:08	46093.7		45		13083.6
						13045.1	948.125	2026-03-12	16:06:09	46093.7		45		13073.6
						13035.1	938.456	2026-03-12	16:06:10	46093.7		45		13056.2
						13025.5	929.729	2026-03-12	16:06:11	46093.7		45		13045.1
						13019.9	923.883	2026-03-12	16:06:12	46093.7		45		13035.1
						13020.8	920.679	2026-03-12	16:06:13	46093.7		45		13025.5
						13017.7	920.629	2026-03-12	16:06:14	46093.7		45		13019.9
						13017	921.144	2026-03-12	16:06:15	46093.7		45		13020.8
						13017	920.618	2026-03-12	16:06:16	46093.7		45		13017.7
						13019.4	918.524	2026-03-12	16:06:17	46093.7		45		13017
						13030.1	918.744	2026-03-12	16:06:18	46093.7		45		13017
						13032.1	922.087	2026-03-12	16:06:19	46093.7		45		13019.4
						13035.8	924.632	2026-03-12	16:06:20	46093.7		45		13030.1
						13042.6	926.452	2026-03-12	16:06:21	46093.7		45		13032.1
						13042	930.445	2026-03-12	16:06:22	46093.7		45		13035.8
						13041.3	930.405	2026-03-12	16:06:23	46093.7		45		13042.6
						13041.6	928.47	2026-03-12	16:06:24	46093.7		45		13042
						13042	926.205	2026-03-12	16:06:25	46093.7		45		13041.3
						13042.5	925.707	2026-03-12	16:06:26	46093.7		45		13041.6
						13040.9	929.208	2026-03-12	16:06:27	46093.7		45		13042
						13039.2	931.145	2026-03-12	16:06:28	46093.7		45		13042.5
						13034.2	929.492	2026-03-12	16:06:29	46093.7		45		13040.9
						13029.7	924.099	2026-03-12	16:06:30	46093.7		45		13039.2
						13029.6	918.446	2026-03-12	16:06:31	46093.7		45		13034.2
						13032.3	914.144	2026-03-12	16:06:32	46093.7		45		13029.7
						13030.1	912.172	2026-03-12	16:06:33	46093.7		45		13029.6
						13023.8	910.579	2026-03-12	16:06:34	46093.7		45		13032.3
						13024.5	907.402	2026-03-12	16:06:35	46093.7		45		13030.1
						13026.1	903.053	2026-03-12	16:06:36	46093.7		45		13023.8
						13038.8	900.381	2026-03-12	16:06:37	46093.7		45		13024.5
						13046.2	902.432	2026-03-12	16:06:38	46093.7		45		13026.1
						13051	910.727	2026-03-12	16:06:39	46093.7		45		13038.8
						13063.5	919.513	2026-03-12	16:06:40	46093.7		45		13046.2
						13080.5	921.808	2026-03-12	16:06:41	46093.7		45		13051
						13098.9	926.004	2026-03-12	16:06:42	46093.7		45		13063.5
						13104.5	930.165	2026-03-12	16:06:43	46093.7		45		13080.5
						13102.2	931.631	2026-03-12	16:06:44	46093.7		45		13098.9
						13095.3	930.474	2026-03-12	16:06:45	46093.7		45		13104.5
						13082.5	927.954	2026-03-12	16:06:46	46093.7		45		13102.2
						13071	924.733	2026-03-12	16:06:47	46093.7		45		13095.3
						13060.8	920.889	2026-03-12	16:06:48	46093.7		45		13082.5
						13054.4	917.562	2026-03-12	16:06:49	46093.7		45		13071
						13050.8	914.978	2026-03-12	16:06:50	46093.7		45		13060.8
						13044.8	913.454	2026-03-12	16:06:51	46093.7		45		13054.4
						13042.7	911.432	2026-03-12	16:06:52	46093.7		45		13050.8
						13038.3	908.344	2026-03-12	16:06:53	46093.7		45		13044.8
						13032.8	905.043	2026-03-12	16:06:54	46093.7		45		13042.7
						13029	902.496	2026-03-12	16:06:55	46093.7		45		13038.3
						13022.7	900.777	2026-03-12	16:06:56	46093.7		45		13032.8
						13021.5	898.28	2026-03-12	16:06:57	46093.7		45		13029
						13019.6	896.055	2026-03-12	16:06:58	46093.7		45		13022.7
						13012.8	894.309	2026-03-12	16:06:59	46093.7		45		13021.5
						13007	893.021	2026-03-12	16:07:00	46093.7		45		13019.6
						13003.1	890.891	2026-03-12	16:07:01	46093.7		45		13012.8
						13002.6	889.888	2026-03-12	16:07:02	46093.7		45		13007
						12996.8	888.731	2026-03-12	16:07:03	46093.7		45		13003.1
						12996.3	888.483	2026-03-12	16:07:04	46093.7		45		13002.6
						12999.3	887.964	2026-03-12	16:07:05	46093.7		45		12996.8
						12998.1	887.518	2026-03-12	16:07:06	46093.7		45		12996.3
						13001.4	888.016	2026-03-12	16:07:07	46093.7		45		12999.3
						13013.9	889.284	2026-03-12	16:07:08	46093.7		45		12998.1
						13021.7	891.809	2026-03-12	16:07:09	46093.7		45		13001.4
						13031.5	895.606	2026-03-12	16:07:10	46093.7		45		13013.9
						13032.5	899.002	2026-03-12	16:07:11	46093.7		45		13021.7
						13029.6	900.223	2026-03-12	16:07:12	46093.7		45		13031.5
						13030.1	899.848	2026-03-12	16:07:13	46093.7		45		13032.5
						13037.9	898.366	2026-03-12	16:07:14	46093.7		45		13029.6
						13045.6	898.232	2026-03-12	16:07:15	46093.7		45		13030.1
						13056.2	898.361	2026-03-12	16:07:16	46093.7		45		13037.9
						13070.5	898.534	2026-03-12	16:07:17	46093.7		45		13045.6
						13067	899.025	2026-03-12	16:07:18	46093.7		45		13056.2
						13073.7	899.488	2026-03-12	16:07:19	46093.7		45		13070.5
						13074	901.512	2026-03-12	16:07:20	46093.7		45		13067
						13073.5	904.445	2026-03-12	16:07:21	46093.7		45		13073.7
						13068.1	905.772	2026-03-12	16:07:22	46093.7		45		13074
						13064.4	905.893	2026-03-12	16:07:23	46093.7		45		13073.5
						13058	904.722	2026-03-12	16:07:24	46093.7		45		13068.1
						13054.5	903.984	2026-03-12	16:07:25	46093.7		45		13064.4
						13051.3	901.956	2026-03-12	16:07:26	46093.7		45		13058
						13048.7	899.488	2026-03-12	16:07:27	46093.7		45		13054.5
						13048.4	898.713	2026-03-12	16:07:28	46093.7		45		13051.3
						13045.9	899.672	2026-03-12	16:07:29	46093.7		45		13048.7
						13046.1	899.707	2026-03-12	16:07:30	46093.7		45		13048.4
						13063	899.263	2026-03-12	16:07:31	46093.7		45		13045.9
						13087.4	898.544	2026-03-12	16:07:32	46093.7		45		13046.1
						13101.2	900.575	2026-03-12	16:07:33	46093.7		45		13063
						13093.8	903.134	2026-03-12	16:07:34	46093.7		45		13087.4
						13090.2	902.002	2026-03-12	16:07:35	46093.7		45		13101.2
						13099	898.681	2026-03-12	16:07:36	46093.7		45		13093.8
						13120.3	898.346	2026-03-12	16:07:37	46093.7		45		13090.2
						13140.3	904.383	2026-03-12	16:07:38	46093.7		45		13099
						13150.5	911.951	2026-03-12	16:07:39	46093.7		45		13120.3
						13160.5	917.558	2026-03-12	16:07:40	46093.7		45		13140.3
						13164.4	921.752	2026-03-12	16:07:41	46093.7		45		13150.5
						13162.1	924.562	2026-03-12	16:07:42	46093.7		45		13160.5
						13160.3	925.062	2026-03-12	16:07:43	46093.7		45		13164.4
						13154.4	924.619	2026-03-12	16:07:44	46093.7		45		13162.1
						13148	923.901	2026-03-12	16:07:45	46093.7		45		13160.3
						13144.5	922.454	2026-03-12	16:07:46	46093.7		45		13154.4
						13146.5	921.85	2026-03-12	16:07:47	46093.7		45		13148
						13151.2	922.59	2026-03-12	16:07:48	46093.7		45		13144.5
						13153.6	926.496	2026-03-12	16:07:49	46093.7		45		13146.5
						13155	929.701	2026-03-12	16:07:50	46093.7		45		13151.2
						13151.4	931.251	2026-03-12	16:07:51	46093.7		45		13153.6
						13147	933.409	2026-03-12	16:07:52	46093.7		45		13155
						13145.9	934.43	2026-03-12	16:07:53	46093.7		45		13151.4
						13150.5	935.732	2026-03-12	16:07:54	46093.7		45		13147
						13150.4	936.975	2026-03-12	16:07:55	46093.7		45		13145.9
						13152.3	937.16	2026-03-12	16:07:56	46093.7		45		13150.5
						13155	937.844	2026-03-12	16:07:57	46093.7		45		13150.4
						13154.9	940.987	2026-03-12	16:07:58	46093.7		45		13152.3
						13154.8	944.532	2026-03-12	16:07:59	46093.7		45		13155
						13164.4	946.106	2026-03-12	16:08:00	46093.7		45		13154.9
						13178.9	952.192	2026-03-12	16:08:01	46093.7		45		13154.8
						13190.9	981.472	2026-03-12	16:08:02	46093.7		45		13164.4
						13207.8	1003.84	2026-03-12	16:08:03	46093.7		45		13178.9
						13209.2	1015.03	2026-03-12	16:08:04	46093.7		45		13190.9
						13198.8	1018.29	2026-03-12	16:08:05	46093.7		45		13207.8
						13178	1008.92	2026-03-12	16:08:06	46093.7		45		13209.2
						13167.3	988.547	2026-03-12	16:08:07	46093.7		45		13198.8
						13168.9	973.331	2026-03-12	16:08:08	46093.7		45		13178
						13176.4	969.684	2026-03-12	16:08:09	46093.7		45		13167.3
						13178.2	974.278	2026-03-12	16:08:10	46093.7		45		13168.9
						13183.1	978.32	2026-03-12	16:08:11	46093.7		45		13176.4
						13185.8	977.916	2026-03-12	16:08:12	46093.7		45		13178.2
						13182.8	977.506	2026-03-12	16:08:13	46093.7		45		13183.1
						13178.8	975.479	2026-03-12	16:08:14	46093.7		45		13185.8
						13168.7	970.633	2026-03-12	16:08:15	46093.7		45		13182.8
						13158.5	964.439	2026-03-12	16:08:16	46093.7		45		13178.8
						13151.5	957.536	2026-03-12	16:08:17	46093.7		45		13168.7
						13156.4	951.109	2026-03-12	16:08:18	46093.7		45		13158.5
						13155.3	959.814	2026-03-12	16:08:19	46093.7		45		13151.5
						13155.3	969.178	2026-03-12	16:08:20	46093.7		45		13156.4
						13154.2	966.074	2026-03-12	16:08:21	46093.7		45		13155.3
						13157	958.811	2026-03-12	16:08:22	46093.7		45		13155.3
						13152.3	956.237	2026-03-12	16:08:23	46093.7		45		13154.2
						13153.7	952.284	2026-03-12	16:08:24	46093.7		45		13157
						13152.8	947.642	2026-03-12	16:08:25	46093.7		45		13152.3
						13158.6	945.738	2026-03-12	16:08:26	46093.7		45		13153.7
						13162.2	945.521	2026-03-12	16:08:27	46093.7		45		13152.8
						13164.6	945.135	2026-03-12	16:08:28	46093.7		45		13158.6
						13167.7	944.23	2026-03-12	16:08:29	46093.7		45		13162.2
						13170.4	943.379	2026-03-12	16:08:30	46093.7		45		13164.6
						13175.5	942.803	2026-03-12	16:08:31	46093.7		45		13167.7
						13181.6	942.563	2026-03-12	16:08:32	46093.7		45		13170.4
						13183.3	943.413	2026-03-12	16:08:33	46093.7		45		13175.5
						13186.1	943.941	2026-03-12	16:08:34	46093.7		45		13181.6
						13183.6	944.178	2026-03-12	16:08:35	46093.7		45		13183.3
						13182.9	943.367	2026-03-12	16:08:36	46093.7		45		13186.1
						13190.9	942.742	2026-03-12	16:08:37	46093.7		45		13183.6
						13197.2	946.904	2026-03-12	16:08:38	46093.7		45		13182.9
						13200.3	953.179	2026-03-12	16:08:39	46093.7		45		13190.9
						13211.1	959.564	2026-03-12	16:08:40	46093.7		45		13197.2
						13218.9	968.593	2026-03-12	16:08:41	46093.7		45		13200.3
						13222.3	980.359	2026-03-12	16:08:42	46093.7		45		13211.1
						13231.1	991.582	2026-03-12	16:08:43	46093.7		45		13218.9
						13242.8	1006.56	2026-03-12	16:08:44	46093.7		45		13222.3
						13241.9	1021.33	2026-03-12	16:08:45	46093.7		45		13231.1
						13234.8	1025.69	2026-03-12	16:08:46	46093.7		45		13242.8
						13227.8	1014.9	2026-03-12	16:08:47	46093.7		45		13241.9
						13219.2	998.049	2026-03-12	16:08:48	46093.7		45		13234.8
						13214	986.107	2026-03-12	16:08:49	46093.7		45		13227.8
						13208.5	977.923	2026-03-12	16:08:50	46093.7		45		13219.2
						13193.4	973.19	2026-03-12	16:08:51	46093.7		45		13214
						13184.6	969.202	2026-03-12	16:08:52	46093.7		45		13208.5
						13179.5	961.027	2026-03-12	16:08:53	46093.7		45		13193.4
						13193.2	955.943	2026-03-12	16:08:54	46093.7		45		13184.6
						13202.1	968.021	2026-03-12	16:08:55	46093.7		45		13179.5
						13207.3	985.866	2026-03-12	16:08:56	46093.7		45		13193.2
						13210.9	995.971	2026-03-12	16:08:57	46093.7		45		13202.1
						13205.8	1002.17	2026-03-12	16:08:58	46093.7		45		13207.3
						13200.4	999.372	2026-03-12	16:08:59	46093.7		45		13210.9
						13194	987.406	2026-03-12	16:09:00	46093.7		45		13205.8
						13202.1	977.178	2026-03-12	16:09:01	46093.7		45		13200.4
						13215.1	981.584	2026-03-12	16:09:02	46093.7		45		13194
						13225.1	994.135	2026-03-12	16:09:03	46093.7		45		13202.1
						13231.5	1002.93	2026-03-12	16:09:04	46093.7		45		13215.1
						13241.4	1014.67	2026-03-12	16:09:05	46093.7		45		13225.1
						13236.4	1025.36	2026-03-12	16:09:06	46093.7		45		13231.5
						13232	1020.33	2026-03-12	16:09:07	46093.7		45		13241.4
						13232.7	1012.86	2026-03-12	16:09:08	46093.7		45		13236.4
						13242	1010.04	2026-03-12	16:09:09	46093.7		45		13232
						13244.8	1006.63	2026-03-12	16:09:10	46093.7		45		13232.7
						13248.7	1004.37	2026-03-12	16:09:11	46093.7		45		13242
						13246.7	999.406	2026-03-12	16:09:12	46093.7		45		13244.8
						13246.2	993.132	2026-03-12	16:09:13	46093.7		45		13248.7
						13245.5	988.42	2026-03-12	16:09:14	46093.7		45		13246.7
						13251.8	987.066	2026-03-12	16:09:15	46093.7		45		13246.2
						13261.8	988.439	2026-03-12	16:09:16	46093.7		45		13245.5
						13272.5	993.425	2026-03-12	16:09:17	46093.7		45		13251.8
						13283.9	994.504	2026-03-12	16:09:18	46093.7		45		13261.8
						13290.8	993.575	2026-03-12	16:09:19	46093.7		45		13272.5
						13296.9	995.264	2026-03-12	16:09:20	46093.7		45		13283.9
						13297.8	996.351	2026-03-12	16:09:21	46093.7		45		13290.8
						13296.5	996.114	2026-03-12	16:09:22	46093.7		45		13296.9
						13296.5	994.111	2026-03-12	16:09:23	46093.7		45		13297.8
						13299.1	993.603	2026-03-12	16:09:24	46093.7		45		13296.5
						13299.6	994.028	2026-03-12	16:09:25	46093.7		45		13296.5
						13297.3	994.322	2026-03-12	16:09:26	46093.7		45		13299.1
						13292.6	993.613	2026-03-12	16:09:27	46093.7		45		13299.6
						13291.5	991.29	2026-03-12	16:09:28	46093.7		45		13297.3
						13293.3	989.035	2026-03-12	16:09:29	46093.7		45		13292.6
						13288.8	987.512	2026-03-12	16:09:30	46093.7		45		13291.5
						13288.4	988.416	2026-03-12	16:09:31	46093.7		45		13293.3
						13291	993.738	2026-03-12	16:09:32	46093.7		45		13288.8
						13297.6	1006.4	2026-03-12	16:09:33	46093.7		45		13288.4
						13297.6	1014.29	2026-03-12	16:09:34	46093.7		45		13291
						13296.5	1014.99	2026-03-12	16:09:35	46093.7		45		13297.6
						13298.2	1013.31	2026-03-12	16:09:36	46093.7		45		13297.6
						13301.4	1011.28	2026-03-12	16:09:37	46093.7		45		13296.5
						13308.6	1009	2026-03-12	16:09:38	46093.7		45		13298.2
						13314.3	1006.38	2026-03-12	16:09:39	46093.7		45		13301.4
						13313.2	1005.53	2026-03-12	16:09:40	46093.7		45		13308.6
						13311.1	1003.96	2026-03-12	16:09:41	46093.7		45		13314.3
						13315.8	999.295	2026-03-12	16:09:42	46093.7		45		13313.2
						13313.4	993.843	2026-03-12	16:09:43	46093.7		45		13311.1
						13310.5	986.003	2026-03-12	16:09:44	46093.7		45		13315.8
						13291.1	979.077	2026-03-12	16:09:45	46093.7		45		13313.4
						13278.1	972.947	2026-03-12	16:09:46	46093.7		45		13310.5
						13268.1	959.985	2026-03-12	16:09:47	46093.7		45		13291.1
						13258.5	953.148	2026-03-12	16:09:48	46093.7		45		13278.1
						13248.4	949.396	2026-03-12	16:09:49	46093.7		45		13268.1
						13244	946.616	2026-03-12	16:09:50	46093.7		45		13258.5
						13239.9	944.485	2026-03-12	16:09:51	46093.7		45		13248.4
						13240.2	943.221	2026-03-12	16:09:52	46093.7		45		13244
						13238.2	942.979	2026-03-12	16:09:53	46093.7		45		13239.9
						13240.4	943.55	2026-03-12	16:09:54	46093.7		45		13240.2
						13245.5	944.498	2026-03-12	16:09:55	46093.7		45		13238.2
						13244.6	946.788	2026-03-12	16:09:56	46093.7		45		13240.4
						13248.1	948.42	2026-03-12	16:09:57	46093.7		45		13245.5
						13249	949.454	2026-03-12	16:09:58	46093.7		45		13244.6
						13251.6	949.264	2026-03-12	16:09:59	46093.7		45		13248.1
						13248.9	947.681	2026-03-12	16:10:00	46093.7		45		13249
						13247.1	945.689	2026-03-12	16:10:01	46093.7		45		13251.6
						13242.8	943.569	2026-03-12	16:10:02	46093.7		45		13248.9
						13246.6	941.531	2026-03-12	16:10:03	46093.7		45		13247.1
						13245.6	939.779	2026-03-12	16:10:04	46093.7		45		13242.8
						13243	938.763	2026-03-12	16:10:05	46093.7		45		13246.6
						13243.4	938.658	2026-03-12	16:10:06	46093.7		45		13245.6
						13241.2	939.308	2026-03-12	16:10:07	46093.7		45		13243
						13242.3	940.104	2026-03-12	16:10:08	46093.7		45		13243.4
						13239.5	940.114	2026-03-12	16:10:09	46093.7		45		13241.2
						13238.2	939.419	2026-03-12	16:10:10	46093.7		45		13242.3
						13236.5	938.444	2026-03-12	16:10:11	46093.7		45		13239.5
						13240.1	937.56	2026-03-12	16:10:12	46093.7		45		13238.2
						13235.2	938.043	2026-03-12	16:10:13	46093.7		45		13236.5
						13231.4	937.605	2026-03-12	16:10:14	46093.7		45		13240.1
						13230.5	936.746	2026-03-12	16:10:15	46093.7		45		13235.2
						13227.3	936.296	2026-03-12	16:10:16	46093.7		45		13231.4
						13226.3	935.307	2026-03-12	16:10:17	46093.7		45		13230.5
						13225.2	934.358	2026-03-12	16:10:18	46093.7		45		13227.3
						13223.4	934.867	2026-03-12	16:10:19	46093.7		45		13226.3
						13218.7	935.582	2026-03-12	16:10:20	46093.7		45		13225.2
						13215.5	935.863	2026-03-12	16:10:21	46093.7		45		13223.4
						13216.3	936.047	2026-03-12	16:10:22	46093.7		45		13218.7
						13215.1	936.152	2026-03-12	16:10:23	46093.7		45		13215.5
						13212.6	936.211	2026-03-12	16:10:24	46093.7		45		13216.3
						13217	935.817	2026-03-12	16:10:25	46093.7		45		13215.1
						13225.9	937.463	2026-03-12	16:10:26	46093.7		45		13212.6
						13232.9	942.11	2026-03-12	16:10:27	46093.7		45		13217
						13243.7	946.167	2026-03-12	16:10:28	46093.7		45		13225.9
						13251.3	950.42	2026-03-12	16:10:29	46093.7		45		13232.9
						13259	953.691	2026-03-12	16:10:30	46093.7		45		13243.7
						13263.4	954.913	2026-03-12	16:10:31	46093.7		45		13251.3
						13268.8	954.899	2026-03-12	16:10:32	46093.7		45		13259
						13269	954.825	2026-03-12	16:10:33	46093.7		45		13263.4
						13271.2	955.018	2026-03-12	16:10:34	46093.7		45		13268.8
						13274.5	954.612	2026-03-12	16:10:35	46093.7		45		13269
						13279.8	954.433	2026-03-12	16:10:36	46093.7		45		13271.2
						13279	955.93	2026-03-12	16:10:37	46093.7		45		13274.5
						13274.3	958.47	2026-03-12	16:10:38	46093.7		45		13279.8
						13277.5	957.51	2026-03-12	16:10:39	46093.7		45		13279
						13276.4	957.213	2026-03-12	16:10:40	46093.7		45		13274.3
						13268.7	957.237	2026-03-12	16:10:41	46093.7		45		13277.5
						13267.9	956.707	2026-03-12	16:10:42	46093.7		45		13276.4
						13267.5	954.882	2026-03-12	16:10:43	46093.7		45		13268.7
						13267.3	954.196	2026-03-12	16:10:44	46093.7		45		13267.9
						13265.1	953.973	2026-03-12	16:10:45	46093.7		45		13267.5
						13263.1	953.66	2026-03-12	16:10:46	46093.7		45		13267.3
						13263.5	953.2	2026-03-12	16:10:47	46093.7		45		13265.1
						13261.7	951.587	2026-03-12	16:10:48	46093.7		45		13263.1
						13262.9	949.538	2026-03-12	16:10:49	46093.7		45		13263.5
						13261	948.928	2026-03-12	16:10:50	46093.7		45		13261.7
						13259.8	947.889	2026-03-12	16:10:51	46093.7		45		13262.9
						13254.3	944.762	2026-03-12	16:10:52	46093.7		45		13261
						13239.2	943.04	2026-03-12	16:10:53	46093.7		45		13259.8
						13225.8	938.308	2026-03-12	16:10:54	46093.7		45		13254.3
						13208.2	931.806	2026-03-12	16:10:55	46093.7		45		13239.2
						13198.2	924.027	2026-03-12	16:10:56	46093.7		45		13225.8
						13189.1	914.658	2026-03-12	16:10:57	46093.7		45		13208.2
						13191	909.679	2026-03-12	16:10:58	46093.7		45		13198.2
						13204	908.235	2026-03-12	16:10:59	46093.7		45		13189.1
						13219.8	913.319	2026-03-12	16:11:00	46093.7		45		13191
						13238.8	924.849	2026-03-12	16:11:01	46093.7		45		13204
						13256.2	933.868	2026-03-12	16:11:02	46093.7		45		13219.8
						13276.9	941.288	2026-03-12	16:11:03	46093.7		45		13238.8
						13290.9	948.581	2026-03-12	16:11:04	46093.7		45		13256.2
						13293.2	953.534	2026-03-12	16:11:05	46093.7		45		13276.9
						13285.1	955.598	2026-03-12	16:11:06	46093.7		45		13290.9
						13265.5	952.286	2026-03-12	16:11:07	46093.7		45		13293.2
						13248.4	944.497	2026-03-12	16:11:08	46093.7		45		13285.1
						13226.1	932.988	2026-03-12	16:11:09	46093.7		45		13265.5
						13209.2	925.285	2026-03-12	16:11:10	46093.7		45		13248.4
						13203.8	916.707	2026-03-12	16:11:11	46093.7		45		13226.1
						13200.3	911.087	2026-03-12	16:11:12	46093.7		45		13209.2
						13201.7	911.315	2026-03-12	16:11:13	46093.7		45		13203.8
						13197.9	911.773	2026-03-12	16:11:14	46093.7		45		13200.3
						13201.3	913.286	2026-03-12	16:11:15	46093.7		45		13201.7
						13206.6	914.174	2026-03-12	16:11:16	46093.7		45		13197.9
						13213.3	917.225	2026-03-12	16:11:17	46093.7		45		13201.3
						13216.5	921.663	2026-03-12	16:11:18	46093.7		45		13206.6
						13218.9	925.063	2026-03-12	16:11:19	46093.7		45		13213.3
						13220.1	927.251	2026-03-12	16:11:20	46093.7		45		13216.5
						13222.1	928.859	2026-03-12	16:11:21	46093.7		45		13218.9
						13217.6	931.35	2026-03-12	16:11:22	46093.7		45		13220.1
						13215.8	930.933	2026-03-12	16:11:23	46093.7		45		13222.1
						13212.4	929.173	2026-03-12	16:11:24	46093.7		45		13217.6
						13209.1	924.543	2026-03-12	16:11:25	46093.7		45		13215.8
						13209.7	920.227	2026-03-12	16:11:26	46093.7		45		13212.4
						13205.9	917.382	2026-03-12	16:11:27	46093.7		45		13209.1
						13205.6	915.868	2026-03-12	16:11:28	46093.7		45		13209.7
						13209	914.793	2026-03-12	16:11:29	46093.7		45		13205.9
						13211.2	915.029	2026-03-12	16:11:30	46093.7		45		13205.6
						13216.1	917.792	2026-03-12	16:11:31	46093.7		45		13209
						13217.4	922.857	2026-03-12	16:11:32	46093.7		45		13211.2
						13220.3	926.616	2026-03-12	16:11:33	46093.7		45		13216.1
						13219.8	928.923	2026-03-12	16:11:34	46093.7		45		13217.4
						13222.6	930.003	2026-03-12	16:11:35	46093.7		45		13220.3
						13217.7	931.065	2026-03-12	16:11:36	46093.7		45		13219.8
						13213	930.25	2026-03-12	16:11:37	46093.7		45		13222.6
						13212.1	925.512	2026-03-12	16:11:38	46093.7		45		13217.7
						13213.6	922.463	2026-03-12	16:11:39	46093.7		45		13213
						13211.8	921.537	2026-03-12	16:11:40	46093.7		45		13212.1
						13199.3	920.669	2026-03-12	16:11:41	46093.7		45		13213.6
						13187.5	917.679	2026-03-12	16:11:42	46093.7		45		13211.8
						13176.8	910.123	2026-03-12	16:11:43	46093.7		45		13199.3
						13174.9	904.188	2026-03-12	16:11:44	46093.7		45		13187.5
						13178.9	900.489	2026-03-12	16:11:45	46093.7		45		13176.8
						13186.8	900.346	2026-03-12	16:11:46	46093.7		45		13174.9
						13196.7	906.356	2026-03-12	16:11:47	46093.7		45		13178.9
						13193.5	911.355	2026-03-12	16:11:48	46093.7		45		13186.8
						13188.3	912.763	2026-03-12	16:11:49	46093.7		45		13196.7
						13181.8	910.103	2026-03-12	16:11:50	46093.7		45		13193.5
						13178.6	906.143	2026-03-12	16:11:51	46093.7		45		13188.3
						13179.7	905.108	2026-03-12	16:11:52	46093.7		45		13181.8
						13178	906.731	2026-03-12	16:11:53	46093.7		45		13178.6
						13176	907.451	2026-03-12	16:11:54	46093.7		45		13179.7
						13179.7	908.138	2026-03-12	16:11:55	46093.7		45		13178
						13183.8	908.24	2026-03-12	16:11:56	46093.7		45		13176
						13194.2	909.514	2026-03-12	16:11:57	46093.7		45		13179.7
						13204.2	912.778	2026-03-12	16:11:58	46093.7		45		13183.8
						13217	916.791	2026-03-12	16:11:59	46093.7		45		13194.2
						13227.8	921.229	2026-03-12	16:12:00	46093.7		45		13204.2
						13235.6	925.547	2026-03-12	16:12:01	46093.7		45		13217
						13243.7	930.594	2026-03-12	16:12:02	46093.7		45		13227.8
						13246.1	933.457	2026-03-12	16:12:03	46093.7		45		13235.6
						13249.5	935.856	2026-03-12	16:12:04	46093.7		45		13243.7
						13249	937.405	2026-03-12	16:12:05	46093.7		45		13246.1
						13240.2	936.593	2026-03-12	16:12:06	46093.7		45		13249.5
						13232.4	932.873	2026-03-12	16:12:07	46093.7		45		13249
						13227.8	926.25	2026-03-12	16:12:08	46093.7		45		13240.2
						13222.5	922.445	2026-03-12	16:12:09	46093.7		45		13232.4
						13218	921.112	2026-03-12	16:12:10	46093.7		45		13227.8
						13211.7	918.212	2026-03-12	16:12:11	46093.7		45		13222.5
						13211.4	914.513	2026-03-12	16:12:12	46093.7		45		13218
						13218.1	911.714	2026-03-12	16:12:13	46093.7		45		13211.7
						13242	910.486	2026-03-12	16:12:14	46093.7		45		13211.4
						13257.5	910.707	2026-03-12	16:12:15	46093.7		45		13218.1
						13262.6	911.572	2026-03-12	16:12:16	46093.7		45		13242
						13293.9	912.156	2026-03-12	16:12:17	46093.7		45		13257.5
						13360.1	918.368	2026-03-12	16:12:18	46093.7		45		13262.6
						13418.7	964.862	2026-03-12	16:12:19	46093.7		45		13293.9
						13462.5	1034.89	2026-03-12	16:12:20	46093.7		45		13360.1
						13476.2	1074.42	2026-03-12	16:12:21	46093.7		45		13418.7
						13485.3	1085.43	2026-03-12	16:12:22	46093.7		45		13462.5
						13480.5	1079.06	2026-03-12	16:12:23	46093.7		45		13476.2
						13468.9	1066.84	2026-03-12	16:12:24	46093.7		45		13485.3
						13448.6	1047.28	2026-03-12	16:12:25	46093.7		45		13480.5
						13435.3	1027.8	2026-03-12	16:12:26	46093.7		45		13468.9
						13420	1008.05	2026-03-12	16:12:27	46093.7		45		13448.6
						13405.8	990.905	2026-03-12	16:12:28	46093.7		45		13435.3
						13393.4	977.91	2026-03-12	16:12:29	46093.7		45		13420
						13382.6	969.769	2026-03-12	16:12:30	46093.7		45		13405.8
						13372.4	961.31	2026-03-12	16:12:31	46093.7		45		13393.4
						13381.1	953.848	2026-03-12	16:12:32	46093.7		45		13382.6
						13366.6	949.712	2026-03-12	16:12:33	46093.7		45		13372.4
						13362.5	947.445	2026-03-12	16:12:34	46093.7		45		13381.1
						13357.3	945.637	2026-03-12	16:12:35	46093.7		45		13366.6
						13347.3	943.129	2026-03-12	16:12:36	46093.7		45		13362.5
						13342.8	933.903	2026-03-12	16:12:37	46093.7		45		13357.3
						13345.3	932.18	2026-03-12	16:12:38	46093.7		45		13347.3
						13359.2	932.453	2026-03-12	16:12:39	46093.7		45		13342.8
						13360.4	933.41	2026-03-12	16:12:40	46093.7		45		13345.3
						13347.8	931.213	2026-03-12	16:12:41	46093.7		45		13359.2
						13326.8	925.436	2026-03-12	16:12:42	46093.7		45		13360.4
						13338.7	926.726	2026-03-12	16:12:43	46093.7		45		13347.8
						13342.2	948.968	2026-03-12	16:12:44	46093.7		45		13326.8
						13337.1	998.008	2026-03-12	16:12:45	46093.7		45		13338.7
						13340.1	1003.68	2026-03-12	16:12:46	46093.7		45		13342.2
						13346.2	999.641	2026-03-12	16:12:47	46093.7		45		13337.1
						13340.7	1006.36	2026-03-12	16:12:48	46093.7		45		13340.1
						13327.7	1010.47	2026-03-12	16:12:49	46093.7		45		13346.2
						13314.2	1002.54	2026-03-12	16:12:50	46093.7		45		13340.7
						13302	990.388	2026-03-12	16:12:51	46093.7		45		13327.7
						13296.6	977.515	2026-03-12	16:12:52	46093.7		45		13314.2
						13292	961.094	2026-03-12	16:12:53	46093.7		45		13302
						13301.4	945.485	2026-03-12	16:12:54	46093.7		45		13296.6
						13353.8	935.876	2026-03-12	16:12:55	46093.7		45		13292
						13513.1	928.689	2026-03-12	16:12:56	46093.7		45		13301.4
						13714.5	1046.57	2026-03-12	16:12:57	46093.7		45		13353.8
						13830.9	1291.55	2026-03-12	16:12:58	46093.7		45		13513.1
						13909.5	1493.44	2026-03-12	16:12:59	46093.7		45		13714.5
						13938.1	1555.04	2026-03-12	16:13:00	46093.7		45		13830.9
						13982.9	1566.3	2026-03-12	16:13:01	46093.7		45		13909.5
						14085.2	1539.59	2026-03-12	16:13:02	46093.7		45		13938.1
						14192.5	1556.32	2026-03-12	16:13:03	46093.7		45		13982.9
						14267.4	1641.8	2026-03-12	16:13:04	46093.7		45		14085.2
						14247.3	1701.99	2026-03-12	16:13:05	46093.7		45		14192.5
						14220.3	1657.83	2026-03-12	16:13:06	46093.7		45		14267.4
						14203.3	1537.3	2026-03-12	16:13:07	46093.7		45		14247.3
						14172.2	1428.04	2026-03-12	16:13:08	46093.7		45		14220.3
						14153.1	1316.61	2026-03-12	16:13:09	46093.7		45		14203.3
						14192.8	1213.88	2026-03-12	16:13:10	46093.7		45		14172.2
						14254.7	1132.82	2026-03-12	16:13:11	46093.7		45		14153.1
						14594.1	1081.06	2026-03-12	16:13:12	46093.7		45		14192.8
						15216.8	1058.35	2026-03-12	16:13:13	46093.7		45		14254.7
						15805	1056.73	2026-03-12	16:13:14	46093.7		45		14594.1
						16274.1	1090.32	2026-03-12	16:13:15	46093.7		45		15216.8
						16700.8	1096.18	2026-03-12	16:13:16	46093.7		45		15805
						17053.6	1088.38	2026-03-12	16:13:17	46093.7		45		16274.1
						17311.9	1078.97	2026-03-12	16:13:18	46093.7		45		16700.8
						17498.4	1071.52	2026-03-12	16:13:19	46093.7		45		17053.6
						17647.6	1067.16	2026-03-12	16:13:20	46093.7		45		17311.9
						17759.3	1064.2	2026-03-12	16:13:21	46093.7		45		17498.4
						17858.7	1062.13	2026-03-12	16:13:22	46093.7		45		17647.6
						17933.3	1060.48	2026-03-12	16:13:23	46093.7		45		17759.3
						17995.8	1059.23	2026-03-12	16:13:24	46093.7		45		17858.7
						18046.1	1058.27	2026-03-12	16:13:25	46093.7		45		17933.3
						18087.1	1057.51	2026-03-12	16:13:26	46093.7		45		17995.8
						18120.8	1056.93	2026-03-12	16:13:27	46093.7		45		18046.1
						18150.9	1056.37	2026-03-12	16:13:28	46093.7		45		18087.1
						18177.5	1055.91	2026-03-12	16:13:29	46093.7		45		18120.8
						18200.7	1055.54	2026-03-12	16:13:30	46093.7		45		18150.9
						18225	1055.27	2026-03-12	16:13:31	46093.7		45		18177.5
						18245.3	1054.97	2026-03-12	16:13:32	46093.7		45		18200.7
						18259.2	1054.84	2026-03-12	16:13:33	46093.7		45		18225
						18275.7	1054.57	2026-03-12	16:13:34	46093.7		45		18245.3
						18290	1054.27	2026-03-12	16:13:35	46093.7		45		18259.2
						18304.4	1054.1	2026-03-12	16:13:36	46093.7		45		18275.7
						18315.1	1053.92	2026-03-12	16:13:37	46093.7		45		18290
						18323.4	1053.79	2026-03-12	16:13:38	46093.7		45		18304.4
						18332.3	1053.85	2026-03-12	16:13:39	46093.7		45		18315.1
						18342.8	1053.64	2026-03-12	16:13:40	46093.7		45		18323.4
						18350.3	1053.37	2026-03-12	16:13:41	46093.7		45		18332.3
						18358.1	1053.54	2026-03-12	16:13:42	46093.7		45		18342.8
						18364.2	1053.32	2026-03-12	16:13:43	46093.7		45		18350.3
						18368.4	1053.15	2026-03-12	16:13:44	46093.7		45		18358.1
						18374.2	1053.04	2026-03-12	16:13:45	46093.7		45		18364.2
						18381.3	1052.89	2026-03-12	16:13:46	46093.7		45		18368.4
						18390.1	1052.88	2026-03-12	16:13:47	46093.7		45		18374.2
						18397.7	1052.89	2026-03-12	16:13:48	46093.7		45		18381.3
						18399.4	1052.82	2026-03-12	16:13:49	46093.7		45		18390.1
						18405.8	1052.72	2026-03-12	16:13:50	46093.7		45		18397.7
						18410.8	1052.77	2026-03-12	16:13:51	46093.7		45		18399.4
						18416.6	1052.63	2026-03-12	16:13:52	46093.7		45		18405.8
						18419.9	1052.6	2026-03-12	16:13:53	46093.7		45		18410.8
						18424.9	1052.6	2026-03-12	16:13:54	46093.7		45		18416.6
						18431.7	1052.48	2026-03-12	16:13:55	46093.7		45		18419.9
						18435.7	1052.49	2026-03-12	16:13:56	46093.7		45		18424.9
						18435.9	1052.45	2026-03-12	16:13:57	46093.7		45		18431.7
						18444.2	1052.3	2026-03-12	16:13:58	46093.7		45		18435.7
						18445.7	1052.45	2026-03-12	16:13:59	46093.7		45		18435.9
						18453.1	1052.24	2026-03-12	16:14:00	46093.7		45		18444.2
						18450.9	1052.17	2026-03-12	16:14:01	46093.7		45		18445.7
						18452.4	1052.26	2026-03-12	16:14:02	46093.7		45		18453.1
						18455.2	1052.1	2026-03-12	16:14:03	46093.7		45		18450.9
						18460.2	1052.11	2026-03-12	16:14:04	46093.7		45		18452.4
						18458.4	1052.16	2026-03-12	16:14:05	46093.7		45		18455.2
						18466	1052.14	2026-03-12	16:14:06	46093.7		45		18460.2
						18465.9	1052	2026-03-12	16:14:07	46093.7		45		18458.4
						18462.8	1052.27	2026-03-12	16:14:08	46093.7		45		18466
						18475.7	1052.07	2026-03-12	16:14:09	46093.7		45		18465.9
						18476.5	1051.94	2026-03-12	16:14:10	46093.7		45		18462.8
						18385.7	1052.29	2026-03-12	16:14:11	46093.7		45		18475.7
						17942.5	1052.22	2026-03-12	16:14:12	46093.7		45		18476.5
						17245.5	1062.39	2026-03-12	16:14:13	46093.7		45		18385.7
						16508.8	1083.91	2026-03-12	16:14:14	46093.7		45		17942.5
						15878.4	1046.07	2026-03-12	16:14:15	46093.7		45		17245.5
						15415.3	992.025	2026-03-12	16:14:16	46093.7		45		16508.8
						15071.4	942.104	2026-03-12	16:14:17	46093.7		45		15878.4
						14826.7	940.412	2026-03-12	16:14:18	46093.7		45		15415.3
						14642.2	960.363	2026-03-12	16:14:19	46093.7		45		15071.4
						14487.4	969.387	2026-03-12	16:14:20	46093.7		45		14826.7
						14368.9	971.85	2026-03-12	16:14:21	46093.7		45		14642.2
						14265.4	975.536	2026-03-12	16:14:22	46093.7		45		14487.4
						14152.2	978.926	2026-03-12	16:14:23	46093.7		45		14368.9
						14042	969.421	2026-03-12	16:14:24	46093.7		45		14265.4
						13936.3	942.116	2026-03-12	16:14:25	46093.7		45		14152.2
						13862.8	913.783	2026-03-12	16:14:26	46093.7		45		14042
						13796.5	892.43	2026-03-12	16:14:27	46093.7		45		13936.3
						13747.7	887.231	2026-03-12	16:14:28	46093.7		45		13862.8
						13694.2	880.591	2026-03-12	16:14:29	46093.7		45		13796.5
						13660.7	870.33	2026-03-12	16:14:30	46093.7		45		13747.7
						13645.5	861.617	2026-03-12	16:14:31	46093.7		45		13694.2
						13628.8	862.047	2026-03-12	16:14:32	46093.7		45		13660.7
						13607.6	865.94	2026-03-12	16:14:33	46093.7		45		13645.5
						13577.6	860.939	2026-03-12	16:14:34	46093.7		45		13628.8
						13549.9	859.259	2026-03-12	16:14:35	46093.7		45		13607.6
						13530.6	860.035	2026-03-12	16:14:36	46093.7		45		13577.6
						13517.6	862.349	2026-03-12	16:14:37	46093.7		45		13549.9
						13498.4	861.734	2026-03-12	16:14:38	46093.7		45		13530.6
						13479.9	859.957	2026-03-12	16:14:39	46093.7		45		13517.6
						13466.3	861.272	2026-03-12	16:14:40	46093.7		45		13498.4
						13448	865.596	2026-03-12	16:14:41	46093.7		45		13479.9
						13435.8	870.981	2026-03-12	16:14:42	46093.7		45		13466.3
						13420.5	875.376	2026-03-12	16:14:43	46093.7		45		13448
						13407.3	876.36	2026-03-12	16:14:44	46093.7		45		13435.8
						13398.7	875.497	2026-03-12	16:14:45	46093.7		45		13420.5
						13395.1	877.634	2026-03-12	16:14:46	46093.7		45		13407.3
						13381.8	881.974	2026-03-12	16:14:47	46093.7		45		13398.7
						13370.6	883.136	2026-03-12	16:14:48	46093.7		45		13395.1
						13349.4	879.858	2026-03-12	16:14:49	46093.7		45		13381.8
						13331.5	868.578	2026-03-12	16:14:50	46093.7		45		13370.6
						13309	858.177	2026-03-12	16:14:51	46093.7		45		13349.4
						13289.5	850.952	2026-03-12	16:14:52	46093.7		45		13331.5
						13265	842	2026-03-12	16:14:53	46093.7		45		13309
						13240.8	833.249	2026-03-12	16:14:54	46093.7		45		13289.5
						13222.1	823.473	2026-03-12	16:14:55	46093.7		45		13265
						13210.2	814.541	2026-03-12	16:14:56	46093.7		45		13240.8
						13199.7	810.18	2026-03-12	16:14:57	46093.7		45		13222.1
						13192.9	808.478	2026-03-12	16:14:58	46093.7		45		13210.2
						13178.8	805.171	2026-03-12	16:14:59	46093.7		45		13199.7
						13171.9	800.449	2026-03-12	16:15:00	46093.7		45		13192.9
						13152	796.284	2026-03-12	16:15:01	46093.7		45		13178.8
						13128.6	790.632	2026-03-12	16:15:02	46093.7		45		13171.9
						13103.7	781.596	2026-03-12	16:15:03	46093.7		45		13152
						13088	769.432	2026-03-12	16:15:04	46093.7		45		13128.6
						13075	762.153	2026-03-12	16:15:05	46093.7		45		13103.7
						13069.7	757.464	2026-03-12	16:15:06	46093.7		45		13088
						13063.7	754.932	2026-03-12	16:15:07	46093.7		45		13075
						13049.8	754.18	2026-03-12	16:15:08	46093.7		45		13069.7
						13037.2	752.941	2026-03-12	16:15:09	46093.7		45		13063.7
						13025.5	747.881	2026-03-12	16:15:10	46093.7		45		13049.8
						13019.5	741.602	2026-03-12	16:15:11	46093.7		45		13037.2
						13018.7	736.853	2026-03-12	16:15:12	46093.7		45		13025.5
						13022.3	738.429	2026-03-12	16:15:13	46093.7		45		13019.5
						13025.3	743.348	2026-03-12	16:15:14	46093.7		45		13018.7
						13025.2	747.724	2026-03-12	16:15:15	46093.7		45		13022.3
						13025.7	749.631	2026-03-12	16:15:16	46093.7		45		13025.3
						13023.1	750.358	2026-03-12	16:15:17	46093.7		45		13025.2
						13020.7	749.518	2026-03-12	16:15:18	46093.7		45		13025.7
						13026.2	748.732	2026-03-12	16:15:19	46093.7		45		13023.1
						13036.2	750.779	2026-03-12	16:15:20	46093.7		45		13020.7
						13042.2	754.793	2026-03-12	16:15:21	46093.7		45		13026.2
						13061.6	761.217	2026-03-12	16:15:22	46093.7		45		13036.2
						13084	769.7	2026-03-12	16:15:23	46093.7		45		13042.2
						13102.1	785.499	2026-03-12	16:15:24	46093.7		45		13061.6
						13125.3	801.286	2026-03-12	16:15:25	46093.7		45		13084
						13142.7	815.981	2026-03-12	16:15:26	46093.7		45		13102.1
						13154.8	827.65	2026-03-12	16:15:27	46093.7		45		13125.3
						13158.9	835.288	2026-03-12	16:15:28	46093.7		45		13142.7
						13170.3	842.18	2026-03-12	16:15:29	46093.7		45		13154.8
						13176.5	847.273	2026-03-12	16:15:30	46093.7		45		13158.9
						13183.9	852.058	2026-03-12	16:15:31	46093.7		45		13170.3
						13182.4	855.9	2026-03-12	16:15:32	46093.7		45		13176.5
						13182.2	858.384	2026-03-12	16:15:33	46093.7		45		13183.9
						13184.4	859.584	2026-03-12	16:15:34	46093.7		45		13182.4
						13184.7	860.628	2026-03-12	16:15:35	46093.7		45		13182.2
						13183.7	861.347	2026-03-12	16:15:36	46093.7		45		13184.4
						13185.3	861.871	2026-03-12	16:15:37	46093.7		45		13184.7
						13186.4	862.284	2026-03-12	16:15:38	46093.7		45		13183.7
						13186.1	862.778	2026-03-12	16:15:39	46093.7		45		13185.3
						13185.5	863.229	2026-03-12	16:15:40	46093.7		45		13186.4
						13186.6	863.37	2026-03-12	16:15:41	46093.7		45		13186.1
						13185.2	863.448	2026-03-12	16:15:42	46093.7		45		13185.5
						13184.9	863.524	2026-03-12	16:15:43	46093.7		45		13186.6
						13183.8	863.695	2026-03-12	16:15:44	46093.7		45		13185.2
						13180.5	863.8	2026-03-12	16:15:45	46093.7		45		13184.9
						13181.5	863.885	2026-03-12	16:15:46	46093.7		45		13183.8
						13183	863.953	2026-03-12	16:15:47	46093.7		45		13180.5
						13183.2	864.107	2026-03-12	16:15:48	46093.7		45		13181.5
						13178.4	864.137	2026-03-12	16:15:49	46093.7		45		13183
						13175.3	863.841	2026-03-12	16:15:50	46093.7		45		13183.2
						13177.1	863.41	2026-03-12	16:15:51	46093.7		45		13178.4
						13174.8	863.267	2026-03-12	16:15:52	46093.7		45		13175.3
						13174.8	863.565	2026-03-12	16:15:53	46093.7		45		13177.1
						13172.9	863.89	2026-03-12	16:15:54	46093.7		45		13174.8
						13171.6	863.939	2026-03-12	16:15:55	46093.7		45		13174.8
						13168.9	863.664	2026-03-12	16:15:56	46093.7		45		13172.9
						13165.2	862.846	2026-03-12	16:15:57	46093.7		45		13171.6
						13163	861.456	2026-03-12	16:15:58	46093.7		45		13168.9
						13158.9	860.407	2026-03-12	16:15:59	46093.7		45		13165.2
						13160.6	859.671	2026-03-12	16:16:00	46093.7		45		13163
						13159.3	859.384	2026-03-12	16:16:01	46093.7		45		13158.9
						13155.7	859.133	2026-03-12	16:16:02	46093.7		45		13160.6
						13158.1	858.946	2026-03-12	16:16:03	46093.7		45		13159.3
						13156.9	858.875	2026-03-12	16:16:04	46093.7		45		13155.7
						13160.3	858.88	2026-03-12	16:16:05	46093.7		45		13158.1
						13161.6	858.636	2026-03-12	16:16:06	46093.7		45		13156.9
						13160.3	858.502	2026-03-12	16:16:07	46093.7		45		13160.3
						13161	858.109	2026-03-12	16:16:08	46093.7		45		13161.6
						13158.5	857.677	2026-03-12	16:16:09	46093.7		45		13160.3
						13159.3	857.542	2026-03-12	16:16:10	46093.7		45		13161
						13161.4	857.553	2026-03-12	16:16:11	46093.7		45		13158.5
						13162	857.734	2026-03-12	16:16:12	46093.7		45		13159.3
						13164.9	857.888	2026-03-12	16:16:13	46093.7		45		13161.4
						13155.8	857.851	2026-03-12	16:16:14	46093.7		45		13162
						13150.6	856.667	2026-03-12	16:16:15	46093.7		45		13164.9
						13148.4	854.311	2026-03-12	16:16:16	46093.7		45		13155.8
						13145	852.576	2026-03-12	16:16:17	46093.7		45		13150.6
						13142.9	851.753	2026-03-12	16:16:18	46093.7		45		13148.4
						13143.2	851.605	2026-03-12	16:16:19	46093.7		45		13145
						13145.2	851.69	2026-03-12	16:16:20	46093.7		45		13142.9
						13149.3	851.881	2026-03-12	16:16:21	46093.7		45		13143.2
						13152.9	851.051	2026-03-12	16:16:22	46093.7		45		13145.2
						13150	851.476	2026-03-12	16:16:23	46093.7		45		13149.3
						13151.3	851.912	2026-03-12	16:16:24	46093.7		45		13152.9
						13147.6	851.318	2026-03-12	16:16:25	46093.7		45		13150
						13149.3	851.138	2026-03-12	16:16:26	46093.7		45		13151.3
						13150.7	851.339	2026-03-12	16:16:27	46093.7		45		13147.6
						13148.6	851.688	2026-03-12	16:16:28	46093.7		45		13149.3
						13149.2	852.082	2026-03-12	16:16:29	46093.7		45		13150.7
						13149.6	852.622	2026-03-12	16:16:30	46093.7		45		13148.6
						13151	852.695	2026-03-12	16:16:31	46093.7		45		13149.2
						13149.5	851.811	2026-03-12	16:16:32	46093.7		45		13149.6
						13149.3	851.145	2026-03-12	16:16:33	46093.7		45		13151
						13151.5	850.957	2026-03-12	16:16:34	46093.7		45		13149.5
						13152.4	851.152	2026-03-12	16:16:35	46093.7		45		13149.3
						13150.9	851.053	2026-03-12	16:16:36	46093.7		45		13151.5
						13151.1	850.421	2026-03-12	16:16:37	46093.7		45		13152.4
						13155	849.376	2026-03-12	16:16:38	46093.7		45		13150.9
						13151.5	848.847	2026-03-12	16:16:39	46093.7		45		13151.1
						13131.5	849.046	2026-03-12	16:16:40	46093.7		45		13155
						13107.9	838.28	2026-03-12	16:16:41	46093.7		45		13151.5
						13088.4	815.353	2026-03-12	16:16:42	46093.7		45		13131.5
						13078.8	800.244	2026-03-12	16:16:43	46093.7		45		13107.9
						13070	794.292	2026-03-12	16:16:44	46093.7		45		13088.4
						13047.1	792.412	2026-03-12	16:16:45	46093.7		45		13078.8
						13012.1	786.181	2026-03-12	16:16:46	46093.7		45		13070
						12976.2	768.098	2026-03-12	16:16:47	46093.7		45		13047.1
						12942.2	748.707	2026-03-12	16:16:48	46093.7		45		13012.1
						12916.7	731.139	2026-03-12	16:16:49	46093.7		45		12976.2
						12902.3	718.592	2026-03-12	16:16:50	46093.7		45		12942.2
						12884.6	711.105	2026-03-12	16:16:51	46093.7		45		12916.7
						12877.6	707.317	2026-03-12	16:16:52	46093.7		45		12902.3
						12861.2	703.771	2026-03-12	16:16:53	46093.7		45		12884.6
						12853.9	701.486	2026-03-12	16:16:54	46093.7		45		12877.6
						12837.9	698.146	2026-03-12	16:16:55	46093.7		45		12861.2
						12829.8	693.638	2026-03-12	16:16:56	46093.7		45		12853.9
						12826.5	688.659	2026-03-12	16:16:57	46093.7		45		12837.9
						12821.1	685.999	2026-03-12	16:16:58	46093.7		45		12829.8
						12821.9	685.609	2026-03-12	16:16:59	46093.7		45		12826.5
						12820.4	685.84	2026-03-12	16:17:00	46093.7		45		12821.1
						12813.8	686.05	2026-03-12	16:17:01	46093.7		45		12821.9
						12812.8	684.254	2026-03-12	16:17:02	46093.7		45		12820.4
						12853.8	681.594	2026-03-12	16:17:03	46093.7		45		12813.8
						12922	686.463	2026-03-12	16:17:04	46093.7		45		12812.8
						12994.9	696.521	2026-03-12	16:17:05	46093.7		45		12853.8
						13057.9	704.902	2026-03-12	16:17:06	46093.7		45		12922
						13307.8	710.648	2026-03-12	16:17:07	46093.7		45		12994.9
						13699.6	782.56	2026-03-12	16:17:08	46093.7		45		13057.9
						14097.4	1172.82	2026-03-12	16:17:09	46093.7		45		13307.8
						14490.3	1549.14	2026-03-12	16:17:10	46093.7		45		13699.6
						14859.9	1898.83	2026-03-12	16:17:11	46093.7		45		14097.4
						15202.3	2316.18	2026-03-12	16:17:12	46093.7		45		14490.3
						15294.9	2441.27	2026-03-12	16:17:13	46093.7		45		14859.9
						15552.3	2206.19	2026-03-12	16:17:14	46093.7		45		15202.3
						15937.1	1980.38	2026-03-12	16:17:15	46093.7		45		15294.9
						16330.6	1723.78	2026-03-12	16:17:16	46093.7		45		15552.3
						16698.6	1541.03	2026-03-12	16:17:17	46093.7		45		15937.1
						16985.6	1398.34	2026-03-12	16:17:18	46093.7		45		16330.6
						17212	1292.83	2026-03-12	16:17:19	46093.7		45		16698.6
						17406	1221.74	2026-03-12	16:17:20	46093.7		45		16985.6
						17542.2	1173.05	2026-03-12	16:17:21	46093.7		45		17212
						17666.8	1140.92	2026-03-12	16:17:22	46093.7		45		17406
						17755.1	1118.16	2026-03-12	16:17:23	46093.7		45		17542.2
						17832.1	1102.29	2026-03-12	16:17:24	46093.7		45		17666.8
						17896.7	1090.96	2026-03-12	16:17:25	46093.7		45		17755.1
						17947.4	1082.65	2026-03-12	16:17:26	46093.7		45		17832.1
						17998.1	1076.77	2026-03-12	16:17:27	46093.7		45		17896.7
						18032.5	1072.21	2026-03-12	16:17:28	46093.7		45		17947.4
						18073	1068.92	2026-03-12	16:17:29	46093.7		45		17998.1
						18102	1066.05	2026-03-12	16:17:30	46093.7		45		18032.5
						18118.8	1064.3	2026-03-12	16:17:31	46093.7		45		18073
						18154.4	1062.83	2026-03-12	16:17:32	46093.7		45		18102
						18174.5	1061.35	2026-03-12	16:17:33	46093.7		45		18118.8
						18193.3	1060.29	2026-03-12	16:17:34	46093.7		45		18154.4
						18216.2	1059.39	2026-03-12	16:17:35	46093.7		45		18174.5
						18231	1058.57	2026-03-12	16:17:36	46093.7		45		18193.3
						18245	1058.05	2026-03-12	16:17:37	46093.7		45		18216.2
						18262	1057.55	2026-03-12	16:17:38	46093.7		45		18231
						18277.2	1056.96	2026-03-12	16:17:39	46093.7		45		18245
						18282.6	1056.52	2026-03-12	16:17:40	46093.7		45		18262
						18295.6	1056.26	2026-03-12	16:17:41	46093.7		45		18277.2
						18307.9	1055.87	2026-03-12	16:17:42	46093.7		45		18282.6
						18316.5	1055.59	2026-03-12	16:17:43	46093.7		45		18295.6
						18324.8	1055.37	2026-03-12	16:17:44	46093.7		45		18307.9
						18334.4	1055.07	2026-03-12	16:17:45	46093.7		45		18316.5
						18340.1	1054.82	2026-03-12	16:17:46	46093.7		45		18324.8
						18349.9	1054.61	2026-03-12	16:17:47	46093.7		45		18334.4
						18359.1	1054.39	2026-03-12	16:17:48	46093.7		45		18340.1
						18361	1054.23	2026-03-12	16:17:49	46093.7		45		18349.9
						18368.1	1054.01	2026-03-12	16:17:50	46093.7		45		18359.1
						18377.3	1053.82	2026-03-12	16:17:51	46093.7		45		18361
						18382	1053.68	2026-03-12	16:17:52	46093.7		45		18368.1
						18386.9	1053.56	2026-03-12	16:17:53	46093.7		45		18377.3
						18394.2	1053.45	2026-03-12	16:17:54	46093.7		45		18382
						18400	1053.35	2026-03-12	16:17:55	46093.7		45		18386.9
						18403.4	1053.35	2026-03-12	16:17:56	46093.7		45		18394.2
						18409.2	1053.14	2026-03-12	16:17:57	46093.7		45		18400
						18413.8	1053.11	2026-03-12	16:17:58	46093.7		45		18403.4
						18417	1052.98	2026-03-12	16:17:59	46093.7		45		18409.2
						18420.5	1052.9	2026-03-12	16:18:00	46093.7		45		18413.8
						18427.4	1052.79	2026-03-12	16:18:01	46093.7		45		18417
						18429.4	1052.59	2026-03-12	16:18:02	46093.7		45		18420.5
						18433.9	1052.68	2026-03-12	16:18:03	46093.7		45		18427.4
						18434.1	1052.69	2026-03-12	16:18:04	46093.7		45		18429.4
						18437.2	1052.6	2026-03-12	16:18:05	46093.7		45		18433.9
						18442.1	1052.47	2026-03-12	16:18:06	46093.7		45		18434.1
						18446.9	1052.45	2026-03-12	16:18:07	46093.7		45		18437.2
						18448.8	1052.43	2026-03-12	16:18:08	46093.7		45		18442.1
						18451.6	1052.4	2026-03-12	16:18:09	46093.7		45		18446.9
						18453.7	1052.22	2026-03-12	16:18:10	46093.7		45		18448.8
						18453.9	1052.29	2026-03-12	16:18:11	46093.7		45		18451.6
						18457.9	1052.22	2026-03-12	16:18:12	46093.7		45		18453.7
						18460.4	1052.08	2026-03-12	16:18:13	46093.7		45		18453.9
						18458.9	1052.18	2026-03-12	16:18:14	46093.7		45		18457.9
						18465.4	1052.03	2026-03-12	16:18:15	46093.7		45		18460.4
						18465.7	1052.05	2026-03-12	16:18:16	46093.7		45		18458.9
						18470.7	1052.06	2026-03-12	16:18:17	46093.7		45		18465.4
						18470.4	1052.04	2026-03-12	16:18:18	46093.7		45		18465.7
						18478.1	1052.08	2026-03-12	16:18:19	46093.7		45		18470.7
						18474.4	1052.02	2026-03-12	16:18:20	46093.7		45		18470.4
						18474.4	1052.03	2026-03-12	16:18:21	46093.7		45		18478.1
						18477.9	1051.99	2026-03-12	16:18:22	46093.7		45		18474.4
						18481.5	1051.92	2026-03-12	16:18:23	46093.7		45		18474.4
						18484.3	1051.97	2026-03-12	16:18:24	46093.7		45		18477.9
						18482.4	1051.9	2026-03-12	16:18:25	46093.7		45		18481.5
						18483	1051.9	2026-03-12	16:18:26	46093.7		45		18484.3
						18485.8	1051.89	2026-03-12	16:18:27	46093.7		45		18482.4
						18486.3	1051.92	2026-03-12	16:18:28	46093.7		45		18483
						18487	1051.86	2026-03-12	16:18:29	46093.7		45		18485.8
						18489.7	1051.83	2026-03-12	16:18:30	46093.7		45		18486.3
						18492.3	1051.81	2026-03-12	16:18:31	46093.7		45		18487
						18493.9	1051.88	2026-03-12	16:18:32	46093.7		45		18489.7
						18495.5	1051.85	2026-03-12	16:18:33	46093.7		45		18492.3
						18495.1	1051.77	2026-03-12	16:18:34	46093.7		45		18493.9
						18497.3	1051.86	2026-03-12	16:18:35	46093.7		45		18495.5
						18497.6	1051.85	2026-03-12	16:18:36	46093.7		45		18495.1
						18501	1051.77	2026-03-12	16:18:37	46093.7		45		18497.3
						18500.7	1051.82	2026-03-12	16:18:38	46093.7		45		18497.6
						18502.3	1051.85	2026-03-12	16:18:39	46093.7		45		18501
						18500.2	1051.89	2026-03-12	16:18:40	46093.7		45		18500.7
						18504.3	1051.77	2026-03-12	16:18:41	46093.7		45		18502.3
						18504.1	1051.85	2026-03-12	16:18:42	46093.7		45		18500.2
						18505.8	1051.8	2026-03-12	16:18:43	46093.7		45		18504.3
						18505.4	1051.81	2026-03-12	16:18:44	46093.7		45		18504.1
						18507.9	1051.77	2026-03-12	16:18:45	46093.7		45		18505.8
						18509.6	1051.78	2026-03-12	16:18:46	46093.7		45		18505.4
						18511.7	1051.81	2026-03-12	16:18:47	46093.7		45		18507.9
						18510.7	1051.9	2026-03-12	16:18:48	46093.7		45		18509.6
						18513.8	1051.69	2026-03-12	16:18:49	46093.7		45		18511.7
						18511.9	1051.78	2026-03-12	16:18:50	46093.7		45		18510.7
						18514.1	1051.79	2026-03-12	16:18:51	46093.7		45		18513.8
						18512.2	1051.83	2026-03-12	16:18:52	46093.7		45		18511.9
						18515.3	1051.84	2026-03-12	16:18:53	46093.7		45		18514.1
						18516.1	1051.73	2026-03-12	16:18:54	46093.7		45		18512.2
						18518.7	1051.82	2026-03-12	16:18:55	46093.7		45		18515.3
						18519.6	1051.74	2026-03-12	16:18:56	46093.7		45		18516.1
						18518.4	1051.78	2026-03-12	16:18:57	46093.7		45		18518.7
						18519.6	1051.79	2026-03-12	16:18:58	46093.7		45		18519.6
						18519	1051.78	2026-03-12	16:18:59	46093.7		45		18518.4
						18520	1051.77	2026-03-12	16:19:00	46093.7		45		18519.6
						18521.8	1051.76	2026-03-12	16:19:01	46093.7		45		18519
						18521.3	1051.71	2026-03-12	16:19:02	46093.7		45		18520
						18522.6	1051.84	2026-03-12	16:19:03	46093.7		45		18521.8
						18521.5	1051.71	2026-03-12	16:19:04	46093.7		45		18521.3
						18524.1	1051.84	2026-03-12	16:19:05	46093.7		45		18522.6
						18520.3	1051.72	2026-03-12	16:19:06	46093.7		45		18521.5
						18524.1	1051.8	2026-03-12	16:19:07	46093.7		45		18524.1
						18523.9	1051.73	2026-03-12	16:19:08	46093.7		45		18520.3
						18522.1	1051.68	2026-03-12	16:19:09	46093.7		45		18524.1
						18522.7	1051.72	2026-03-12	16:19:10	46093.7		45		18523.9
						18527	1051.71	2026-03-12	16:19:11	46093.7		45		18522.1
						18525.6	1051.71	2026-03-12	16:19:12	46093.7		45		18522.7
						18526.2	1051.89	2026-03-12	16:19:13	46093.7		45		18527
						18527.9	1051.7	2026-03-12	16:19:14	46093.7		45		18525.6
						18529.3	1051.68	2026-03-12	16:19:15	46093.7		45		18526.2
						18529	1051.74	2026-03-12	16:19:16	46093.7		45		18527.9
						18530.1	1051.7	2026-03-12	16:19:17	46093.7		45		18529.3
						18529.4	1051.63	2026-03-12	16:19:18	46093.7		45		18529
						18531.6	1051.77	2026-03-12	16:19:19	46093.7		45		18530.1
						18531.1	1051.78	2026-03-12	16:19:20	46093.7		45		18529.4
						18531.8	1051.71	2026-03-12	16:19:21	46093.7		45		18531.6
						18534.9	1051.72	2026-03-12	16:19:22	46093.7		45		18531.1
						18531.7	1051.75	2026-03-12	16:19:23	46093.7		45		18531.8
						18532.6	1051.71	2026-03-12	16:19:24	46093.7		45		18534.9
						18531.8	1051.56	2026-03-12	16:19:25	46093.7		45		18531.7
						18530.3	1051.69	2026-03-12	16:19:26	46093.7		45		18532.6
						18530.7	1051.66	2026-03-12	16:19:27	46093.7		45		18531.8
						18529.9	1051.7	2026-03-12	16:19:28	46093.7		45		18530.3
						18531.4	1051.56	2026-03-12	16:19:29	46093.7		45		18530.7
						18536.1	1051.57	2026-03-12	16:19:30	46093.7		45		18529.9
						18537	1051.62	2026-03-12	16:19:31	46093.7		45		18531.4
						18534.2	1051.67	2026-03-12	16:19:32	46093.7		45		18536.1
						18533.2	1051.64	2026-03-12	16:19:33	46093.7		45		18537
						18535	1051.66	2026-03-12	16:19:34	46093.7		45		18534.2
						18533.7	1051.55	2026-03-12	16:19:35	46093.7		45		18533.2
						18536.6	1051.56	2026-03-12	16:19:36	46093.7		45		18535
						18536.4	1051.59	2026-03-12	16:19:37	46093.7		45		18533.7
						18536.6	1051.63	2026-03-12	16:19:38	46093.7		45		18536.6
						18537.9	1051.63	2026-03-12	16:19:39	46093.7		45		18536.4
						18538.9	1051.65	2026-03-12	16:19:40	46093.7		45		18536.6
						18539.8	1051.75	2026-03-12	16:19:41	46093.7		45		18537.9
						18540.8	1051.62	2026-03-12	16:19:42	46093.7		45		18538.9
						18543.1	1051.7	2026-03-12	16:19:43	46093.7		45		18539.8
						18539.8	1051.63	2026-03-12	16:19:44	46093.7		45		18540.8
						18541.5	1051.72	2026-03-12	16:19:45	46093.7		45		18543.1
						18541.3	1051.73	2026-03-12	16:19:46	46093.7		45		18539.8
						18539.3	1051.63	2026-03-12	16:19:47	46093.7		45		18541.5
						18545.1	1051.64	2026-03-12	16:19:48	46093.7		45		18541.3
						18542.7	1051.65	2026-03-12	16:19:49	46093.7		45		18539.3
						18543.3	1051.79	2026-03-12	16:19:50	46093.7		45		18545.1
						18543.3	1051.67	2026-03-12	16:19:51	46093.7		45		18542.7
						18543.4	1051.72	2026-03-12	16:19:52	46093.7		45		18543.3
						18542.5	1051.68	2026-03-12	16:19:53	46093.7		45		18543.3
						18545.2	1051.74	2026-03-12	16:19:54	46093.7		45		18543.4
						18541.2	1051.65	2026-03-12	16:19:55	46093.7		45		18542.5
						18540.4	1051.68	2026-03-12	16:19:56	46093.7		45		18545.2
						18543.7	1051.71	2026-03-12	16:19:57	46093.7		45		18541.2
						18541.9	1051.6	2026-03-12	16:19:58	46093.7		45		18540.4
						18542.3	1051.6	2026-03-12	16:19:59	46093.7		45		18543.7
						18543.7	1051.54	2026-03-12	16:20:00	46093.7		45		18541.9
						18543.7	1051.61	2026-03-12	16:20:01	46093.7		45		18542.3
						18542.7	1051.65	2026-03-12	16:20:02	46093.7		45		18543.7
						18545.1	1051.66	2026-03-12	16:20:03	46093.7		45		18543.7
						18550	1051.54	2026-03-12	16:20:04	46093.7		45		18542.7
						18548.2	1051.64	2026-03-12	16:20:05	46093.7		45		18545.1
						18549.1	1051.61	2026-03-12	16:20:06	46093.7		45		18550
						18549.4	1051.62	2026-03-12	16:20:07	46093.7		45		18548.2
						18545.5	1051.65	2026-03-12	16:20:08	46093.7		45		18549.1
						18545.6	1051.63	2026-03-12	16:20:09	46093.7		45		18549.4
						18549.6	1051.54	2026-03-12	16:20:10	46093.7		45		18545.5
						18548.2	1051.58	2026-03-12	16:20:11	46093.7		45		18545.6
						18549.3	1051.74	2026-03-12	16:20:12	46093.7		45		18549.6
						18549.6	1051.67	2026-03-12	16:20:13	46093.7		45		18548.2
						18548.1	1051.61	2026-03-12	16:20:14	46093.7		45		18549.3
						18549.6	1051.61	2026-03-12	16:20:15	46093.7		45		18549.6
						18552.1	1051.63	2026-03-12	16:20:16	46093.7		45		18548.1
						18552.7	1051.66	2026-03-12	16:20:17	46093.7		45		18549.6
						18554.3	1051.65	2026-03-12	16:20:18	46093.7		45		18552.1
						18554.7	1051.68	2026-03-12	16:20:19	46093.7		45		18552.7
						18553	1051.61	2026-03-12	16:20:20	46093.7		45		18554.3
						18555.6	1051.7	2026-03-12	16:20:21	46093.7		45		18554.7
						18552.6	1051.64	2026-03-12	16:20:22	46093.7		45		18553
						18555	1051.71	2026-03-12	16:20:23	46093.7		45		18555.6
						18556.6	1051.67	2026-03-12	16:20:24	46093.7		45		18552.6
						18557.7	1051.71	2026-03-12	16:20:25	46093.7		45		18555
						18555.7	1051.74	2026-03-12	16:20:26	46093.7		45		18556.6
						18557	1051.68	2026-03-12	16:20:27	46093.7		45		18557.7
						18555.5	1051.63	2026-03-12	16:20:28	46093.7		45		18555.7
						18556.6	1051.68	2026-03-12	16:20:29	46093.7		45		18557
						18560.9	1051.74	2026-03-12	16:20:30	46093.7		45		18555.5
						18556.2	1051.73	2026-03-12	16:20:31	46093.7		45		18556.6
						18560.6	1051.71	2026-03-12	16:20:32	46093.7		45		18560.9
						18556.9	1051.6	2026-03-12	16:20:33	46093.7		45		18556.2
						18557.3	1051.66	2026-03-12	16:20:34	46093.7		45		18560.6
						18559.8	1051.68	2026-03-12	16:20:35	46093.7		45		18556.9
						18559.8	1051.65	2026-03-12	16:20:36	46093.7		45		18557.3
						18558.2	1051.62	2026-03-12	16:20:37	46093.7		45		18559.8
						18561.7	1051.59	2026-03-12	16:20:38	46093.7		45		18559.8
						18559	1051.58	2026-03-12	16:20:39	46093.7		45		18558.2
						18562	1051.72	2026-03-12	16:20:40	46093.7		45		18561.7
						18562.3	1051.7	2026-03-12	16:20:41	46093.7		45		18559
						18562.4	1051.76	2026-03-12	16:20:42	46093.7		45		18562
						18562.2	1051.72	2026-03-12	16:20:43	46093.7		45		18562.3
						18562.7	1051.73	2026-03-12	16:20:44	46093.7		45		18562.4
						18561.6	1051.7	2026-03-12	16:20:45	46093.7		45		18562.2
						18562.6	1051.68	2026-03-12	16:20:46	46093.7		45		18562.7
						18560.2	1051.69	2026-03-12	16:20:47	46093.7		45		18561.6
						18560.2	1051.6	2026-03-12	16:20:48	46093.7		45		18562.6
						18560.4	1051.6	2026-03-12	16:20:49	46093.7		45		18560.2
						18564.3	1051.66	2026-03-12	16:20:50	46093.7		45		18560.2
						18563.7	1051.67	2026-03-12	16:20:51	46093.7		45		18560.4
						18565.3	1051.64	2026-03-12	16:20:52	46093.7		45		18564.3
						18563.3	1051.66	2026-03-12	16:20:53	46093.7		45		18563.7
						18562.5	1051.65	2026-03-12	16:20:54	46093.7		45		18565.3
						18563	1051.7	2026-03-12	16:20:55	46093.7		45		18563.3
						18565.7	1051.66	2026-03-12	16:20:56	46093.7		45		18562.5
						18567.3	1051.73	2026-03-12	16:20:57	46093.7		45		18563
						18565.9	1051.76	2026-03-12	16:20:58	46093.7		45		18565.7
						18567.3	1051.72	2026-03-12	16:20:59	46093.7		45		18567.3
						18567.3	1051.7	2026-03-12	16:21:00	46093.7		45		18565.9
						18566.5	1051.67	2026-03-12	16:21:01	46093.7		45		18567.3
						18564.3	1051.8	2026-03-12	16:21:02	46093.7		45		18567.3
						18563.8	1051.75	2026-03-12	16:21:03	46093.7		45		18566.5
						18566.2	1051.72	2026-03-12	16:21:04	46093.7		45		18564.3
						18566.7	1051.63	2026-03-12	16:21:05	46093.7		45		18563.8
						18568.4	1051.75	2026-03-12	16:21:06	46093.7		45		18566.2
						18565.9	1051.7	2026-03-12	16:21:07	46093.7		45		18566.7
						18567.1	1051.78	2026-03-12	16:21:08	46093.7		45		18568.4
						18566.9	1051.79	2026-03-12	16:21:09	46093.7		45		18565.9
						18565.5	1051.8	2026-03-12	16:21:10	46093.7		45		18567.1
						18567.3	1051.72	2026-03-12	16:21:11	46093.7		45		18566.9
						18570.4	1051.71	2026-03-12	16:21:12	46093.7		45		18565.5
						18565.3	1051.65	2026-03-12	16:21:13	46093.7		45		18567.3
						18569.3	1051.75	2026-03-12	16:21:14	46093.7		45		18570.4
						18568.2	1051.74	2026-03-12	16:21:15	46093.7		45		18565.3
						18567.9	1051.74	2026-03-12	16:21:16	46093.7		45		18569.3
						18569.5	1051.68	2026-03-12	16:21:17	46093.7		45		18568.2
						18569.1	1051.7	2026-03-12	16:21:18	46093.7		45		18567.9
						18569.1	1051.68	2026-03-12	16:21:19	46093.7		45		18569.5
						18568.3	1051.71	2026-03-12	16:21:20	46093.7		45		18569.1
						18569.8	1051.67	2026-03-12	16:21:21	46093.7		45		18569.1
						18569.3	1051.67	2026-03-12	16:21:22	46093.7		45		18568.3
						18569.1	1051.67	2026-03-12	16:21:23	46093.7		45		18569.8
						18568.4	1051.64	2026-03-12	16:21:24	46093.7		45		18569.3
						18571.4	1051.72	2026-03-12	16:21:25	46093.7		45		18569.1
						18571.9	1051.71	2026-03-12	16:21:26	46093.7		45		18568.4
						18571.7	1051.73	2026-03-12	16:21:27	46093.7		45		18571.4
						18571.6	1051.74	2026-03-12	16:21:28	46093.7		45		18571.9
						18570.8	1051.71	2026-03-12	16:21:29	46093.7		45		18571.7
						18575.4	1051.68	2026-03-12	16:21:30	46093.7		45		18571.6
						18577.1	1051.73	2026-03-12	16:21:31	46093.7		45		18570.8
						18574.6	1051.64	2026-03-12	16:21:32	46093.7		45		18575.4
						18575.6	1051.67	2026-03-12	16:21:33	46093.7		45		18577.1
						18572.1	1051.59	2026-03-12	16:21:34	46093.7		45		18574.6
						18573.9	1051.62	2026-03-12	16:21:35	46093.7		45		18575.6
						18574.6	1051.67	2026-03-12	16:21:36	46093.7		45		18572.1
						18574.2	1051.7	2026-03-12	16:21:37	46093.7		45		18573.9
						18576.1	1051.64	2026-03-12	16:21:38	46093.7		45		18574.6
						18579.9	1051.63	2026-03-12	16:21:39	46093.7		45		18574.2
						18575.7	1051.72	2026-03-12	16:21:40	46093.7		45		18576.1
						18577.6	1051.77	2026-03-12	16:21:41	46093.7		45		18579.9
						18575.8	1051.57	2026-03-12	16:21:42	46093.7		45		18575.7
						18576.6	1051.67	2026-03-12	16:21:43	46093.7		45		18577.6
						18577.1	1051.75	2026-03-12	16:21:44	46093.7		45		18575.8
						18575.7	1051.7	2026-03-12	16:21:45	46093.7		45		18576.6
						18578.6	1051.83	2026-03-12	16:21:46	46093.7		45		18577.1
						18575	1051.75	2026-03-12	16:21:47	46093.7		45		18575.7
						18577.9	1051.59	2026-03-12	16:21:48	46093.7		45		18578.6
						18577.1	1051.62	2026-03-12	16:21:49	46093.7		45		18575
						18578.8	1051.7	2026-03-12	16:21:50	46093.7		45		18577.9
						18575.3	1051.62	2026-03-12	16:21:51	46093.7		45		18577.1
						18577	1051.69	2026-03-12	16:21:52	46093.7		45		18578.8
						18574	1051.7	2026-03-12	16:21:53	46093.7		45		18575.3
						18579.8	1051.66	2026-03-12	16:21:54	46093.7		45		18577
						18581.9	1051.64	2026-03-12	16:21:55	46093.7		45		18574
						18581.6	1051.74	2026-03-12	16:21:56	46093.7		45		18579.8
						18583	1051.68	2026-03-12	16:21:57	46093.7		45		18581.9
						18578.1	1051.56	2026-03-12	16:21:58	46093.7		45		18581.6
						18579.2	1051.76	2026-03-12	16:21:59	46093.7		45		18583
						18581.5	1051.68	2026-03-12	16:22:00	46093.7		45		18578.1
						18584	1051.6	2026-03-12	16:22:01	46093.7		45		18579.2
						18585.2	1051.62	2026-03-12	16:22:02	46093.7		45		18581.5
						18585	1051.78	2026-03-12	16:22:03	46093.7		45		18584
						18584.9	1051.77	2026-03-12	16:22:04	46093.7		45		18585.2
						18586.8	1051.72	2026-03-12	16:22:05	46093.7		45		18585
						18584.2	1051.82	2026-03-12	16:22:06	46093.7		45		18584.9
						18589.8	1051.84	2026-03-12	16:22:07	46093.7		45		18586.8
						18578.8	1051.7	2026-03-12	16:22:08	46093.7		45		18584.2
						18592.9	1051.78	2026-03-12	16:22:09	46093.7		45		18589.8
						18593.4	1051.81	2026-03-12	16:22:10	46093.7		45		18578.8
						18493.7	1051.63	2026-03-12	16:22:11	46093.7		45		18592.9
						17964.3	1051.2	2026-03-12	16:22:12	46093.7		45		18593.4
						17159.3	1035.15	2026-03-12	16:22:13	46093.7		45		18493.7
						16436.1	980.811	2026-03-12	16:22:14	46093.7		45		17964.3
						15816	921.489	2026-03-12	16:22:15	46093.7		45		17159.3
						15343.3	879.354	2026-03-12	16:22:16	46093.7		45		16436.1
						14960.6	841.66	2026-03-12	16:22:17	46093.7		45		15816
						14686.9	811.516	2026-03-12	16:22:18	46093.7		45		15343.3
						14471.5	787.845	2026-03-12	16:22:19	46093.7		45		14960.6
						14308.2	772.793	2026-03-12	16:22:20	46093.7		45		14686.9
						14178.7	765.892	2026-03-12	16:22:21	46093.7		45		14471.5
						14107.3	762.7	2026-03-12	16:22:22	46093.7		45		14308.2
						14111.8	770.322	2026-03-12	16:22:23	46093.7		45		14178.7
						14100.5	874.197	2026-03-12	16:22:24	46093.7		45		14107.3
						14061.2	955.594	2026-03-12	16:22:25	46093.7		45		14111.8
						13996.1	954.331	2026-03-12	16:22:26	46093.7		45		14100.5
						13921.4	916	2026-03-12	16:22:27	46093.7		45		14061.2
						13844.6	877.801	2026-03-12	16:22:28	46093.7		45		13996.1
						13777.1	842.114	2026-03-12	16:22:29	46093.7		45		13921.4
						13723.3	814.985	2026-03-12	16:22:30	46093.7		45		13844.6
						13683.8	796.447	2026-03-12	16:22:31	46093.7		45		13777.1
						13644	784.79	2026-03-12	16:22:32	46093.7		45		13723.3
						13617	779.054	2026-03-12	16:22:33	46093.7		45		13683.8
						13589.2	774.595	2026-03-12	16:22:34	46093.7		45		13644
						13569.9	769.401	2026-03-12	16:22:35	46093.7		45		13617
						13549.2	766.578	2026-03-12	16:22:36	46093.7		45		13589.2
						13537.6	765.453	2026-03-12	16:22:37	46093.7		45		13569.9
						13511.7	762.698	2026-03-12	16:22:38	46093.7		45		13549.2
						13503.4	760.265	2026-03-12	16:22:39	46093.7		45		13537.6
						13484	758.415	2026-03-12	16:22:40	46093.7		45		13511.7
						13473.4	756.327	2026-03-12	16:22:41	46093.7		45		13503.4
						13457.9	755.04	2026-03-12	16:22:42	46093.7		45		13484
						13441.6	759.378	2026-03-12	16:22:43	46093.7		45		13473.4
						13431.7	759.257	2026-03-12	16:22:44	46093.7		45		13457.9
						13423.5	760.294	2026-03-12	16:22:45	46093.7		45		13441.6
						13414.5	764.805	2026-03-12	16:22:46	46093.7		45		13431.7
						13399.8	767.796	2026-03-12	16:22:47	46093.7		45		13423.5
						13370.4	769.178	2026-03-12	16:22:48	46093.7		45		13414.5
						13342.4	763.36	2026-03-12	16:22:49	46093.7		45		13399.8
						13321	754.367	2026-03-12	16:22:50	46093.7		45		13370.4
						13297.5	744.276	2026-03-12	16:22:51	46093.7		45		13342.4
						13276.4	736.511	2026-03-12	16:22:52	46093.7		45		13321
						13256.1	729.978	2026-03-12	16:22:53	46093.7		45		13297.5
						13232.2	724.448	2026-03-12	16:22:54	46093.7		45		13276.4
						13214.8	717.256	2026-03-12	16:22:55	46093.7		45		13256.1
						13191.6	710.087	2026-03-12	16:22:56	46093.7		45		13232.2
						13174.6	703.437	2026-03-12	16:22:57	46093.7		45		13214.8
						13161.5	697.216	2026-03-12	16:22:58	46093.7		45		13191.6
						13150.2	693.617	2026-03-12	16:22:59	46093.7		45		13174.6
						13144.1	691.66	2026-03-12	16:23:00	46093.7		45		13161.5
						13141.2	691.658	2026-03-12	16:23:01	46093.7		45		13150.2
						13138.3	693.57	2026-03-12	16:23:02	46093.7		45		13144.1
						13135.6	695.731	2026-03-12	16:23:03	46093.7		45		13141.2
						13134.5	696.942	2026-03-12	16:23:04	46093.7		45		13138.3
						13130.2	696.803	2026-03-12	16:23:05	46093.7		45		13135.6
						13140	694.027	2026-03-12	16:23:06	46093.7		45		13134.5
						13145	697.433	2026-03-12	16:23:07	46093.7		45		13130.2
						13144	705.379	2026-03-12	16:23:08	46093.7		45		13140
						13133.8	709.998	2026-03-12	16:23:09	46093.7		45		13145
						13123.9	707.612	2026-03-12	16:23:10	46093.7		45		13144
						13125.3	701.676	2026-03-12	16:23:11	46093.7		45		13133.8
						13132.7	700.92	2026-03-12	16:23:12	46093.7		45		13123.9
						13143.9	706.537	2026-03-12	16:23:13	46093.7		45		13125.3
						13145.7	712.692	2026-03-12	16:23:14	46093.7		45		13132.7
						13144.9	717.987	2026-03-12	16:23:15	46093.7		45		13143.9
[truncated: 109 more rows]
